# Supplementary material for: Comprehensive nuclear proteome of Arabidopsis obtained by sequential extraction
Source: Nucleus. 2019 Apr 9;10(1):81–92. doi: 10.1080/19491034.2019.1603093 (PMC6527390; doi:10.1080/19491034.2019.1603093)
Supplement: Supplemental Material [file kncl-10-01-1603093-s001.zip]

Archive with 6 entries (5 files):
- Supplementary information/
- Supplementary information/181130 Tamura_Table S2.xlsx
- Supplementary information/181130 Tamura_Table S3.xlsx
- Supplementary information/181130 Tamura_Table S4.xlsx
- Supplementary information/181131 Tamura_Table S1.xlsx
- Supplementary information/190326 Tamura_SupplementalFigures..pdf
