# Supplementary material for: Comprehensive nuclear proteome of Arabidopsis obtained by sequential extraction
Source: Nucleus. 2019 Apr 9;10(1):81–92. doi: 10.1080/19491034.2019.1603093 (PMC6527390; doi:10.1080/19491034.2019.1603093)
Supplement: Supplemental Material [file kncl-10-01-1603093-s001.zip › Supplementary information/181130 Tamura_Table S2.xlsx]

## Sheet: Table S2
GO ID	Term	Frequency (%)	P-value	FDR
GO:0005634	nucleus	58	9.1e-60	1.2e-56
GO:0005829	cytosol	30.4	8.2e-136	1.1e-132
GO:0005886	plasma membrane	18.5	4.4e-06	0.006
GO:0009507	chloroplast	16.3	0.083	70
GO:0005730	nucleolus	14.1	8.3e-147	1.1e-143
GO:0009506	plasmodesma	12.1	1.3e-43	1.7e-40
GO:0005794	Golgi apparatus	10.6	9.9e-22	1.4e-18
GO:0005840	ribosome	6.6	1e-39	1.4e-36
GO:0005774	vacuolar membrane	6.6	9.9e-25	1.4e-21
GO:0005618	cell wall	5.1	9.2e-11	1.3e-07
GO:0005773	vacuole	5.1	2.1e-09	2.8e-06
GO:0022625	cytosolic large ribosomal subunit	3.8	1.1e-29	1.5e-26
GO:0005622	intracellular	3.7	0.0026	3.6
GO:0022627	cytosolic small ribosomal subunit	3.4	4.7e-32	6.4e-29
GO:0009941	chloroplast envelope	3.2	0.0054	7.1
GO:0005681	spliceosomal complex	2.6	1.9e-25	2.5e-22
GO:0005635	nuclear envelope	2.2	3e-21	4.1e-18
GO:0005654	nucleoplasm	2.1	7.2e-14	9.9e-11
GO:0000502	proteasome complex	1.9	3.7e-18	5e-15
GO:0032040	small-subunit processome	1.8	1.4e-21	2e-18
GO:0071013	catalytic step 2 spliceosome	1.8	5.3e-18	7.3e-15
GO:0016607	nuclear speck	1.8	7.9e-16	1.1e-12
GO:0005643	nuclear pore	1.7	4.3e-17	5.9e-14
GO:0000786	nucleosome	1.7	5.8e-16	7.5e-13
GO:0080008	Cul4-RING E3 ubiquitin ligase complex	1.7	2.2e-07	0.0003
GO:0016592	mediator complex	1.6	3e-16	4.6e-13
GO:0005874	microtubule	1.3	0.0067	8.8
GO:0031965	nuclear membrane	1.2	9.8e-12	1.3e-08
GO:0030687	preribosome, large subunit precursor	1.2	1.6e-11	2.3e-08
GO:0071011	precatalytic spliceosome	1.1	1.2e-10	1.7e-07
GO:0015935	small ribosomal subunit	1.1	1.4e-07	0.00019
GO:0000785	chromatin	1.1	1.1e-06	0.0015
GO:0015934	large ribosomal subunit	1.1	1.4e-06	0.0019
GO:0033290	eukaryotic 48S preinitiation complex	0.9	6.3e-11	8.7e-08
GO:0005736	DNA-directed RNA polymerase I complex	0.9	6.2e-10	8.4e-07
GO:0009524	phragmoplast	0.9	0.007	9.2
GO:0008540	proteasome regulatory particle, base subcomplex	0.8	6.1e-10	8.4e-07
GO:0016282	eukaryotic 43S preinitiation complex	0.8	5.8e-09	7.9e-06
GO:0005852	eukaryotic translation initiation factor 3 complex	0.8	5.9e-08	8e-05
GO:0000788	nuclear nucleosome	0.7	4.1e-10	5.6e-07
GO:0000974	Prp19 complex	0.7	2.8e-09	3.8e-06
GO:0008541	proteasome regulatory particle, lid subcomplex	0.7	6.5e-08	8.9e-05
GO:0000790	nuclear chromatin	0.7	7.7e-07	0.0011
GO:0005666	DNA-directed RNA polymerase III complex	0.7	4.9e-06	0.0067
GO:0071004	U2-type prespliceosome	0.7	1e-05	0.014
GO:0005819	spindle	0.7	0.004	5.3
GO:0005856	cytoskeleton	0.7	0.004	5.3
GO:0034399	nuclear periphery	0.6	1.4e-07	0.00019
GO:0000419	DNA-directed RNA polymerase V complex	0.6	3.1e-05	0.043
GO:0005685	U1 snRNP	0.6	8.5e-05	0.12
GO:0005686	U2 snRNP	0.6	0.0024	3.2
GO:0000932	cytoplasmic mRNA processing body	0.6	0.0094	12
GO:0031597	cytosolic proteasome complex	0.5	6.5e-07	0.00088
GO:0030126	COPI vesicle coat	0.5	6.5e-07	0.00088
GO:0031595	nuclear proteasome complex	0.5	1.5e-06	0.002
GO:0015030	Cajal body	0.5	2.8e-05	0.038
GO:0030686	90S preribosome	0.5	2.8e-05	0.038
GO:0031428	box C/D snoRNP complex	0.5	4.3e-05	0.059
GO:0045298	tubulin complex	0.5	4.9e-05	0.067
GO:0000418	DNA-directed RNA polymerase IV complex	0.5	0.00029	0.4
GO:0019013	viral nucleocapsid	0.5	0.00059	0.8
GO:0005665	DNA-directed RNA polymerase II, core complex	0.5	0.00075	1
GO:0005682	U5 snRNP	0.5	0.00078	1.1
GO:0046540	U4/U6 x U5 tri-snRNP complex	0.5	0.0018	2.5
GO:0030529	intracellular ribonucleoprotein complex	0.5	0.035	38
GO:0071012	catalytic step 1 spliceosome	0.4	3.4e-05	0.046
GO:0008180	COP9 signalosome	0.4	0.00039	0.54
GO:0031011	Ino80 complex	0.4	0.0009	1.2
GO:0005689	U12-type spliceosomal complex	0.4	0.0065	8.5
GO:0016593	Cdc73/Paf1 complex	0.3	0.00036	0.49
GO:0071014	post-mRNA release spliceosomal complex	0.3	0.00036	0.49
GO:0005847	mRNA cleavage and polyadenylation specificity factor complex	0.3	0.00069	0.94
GO:0005684	DNA topoisomerase complex (ATP-hydrolyzing)	0.3	0.00069	0.94
GO:0009330	U2-type spliceosomal complex	0.3	0.00069	0.94
GO:0045252	nuclear lamina	0.3	0.00078	1.1
GO:0034515	proteasome storage granule	0.3	0.00078	1.1
GO:0005652	oxoglutarate dehydrogenase complex	0.3	0.00078	1.1
GO:0034388	Pwp2p-containing subcomplex of 90S preribosome	0.3	0.0019	2.5
GO:0005663	DNA replication factor C complex	0.3	0.0019	2.5
GO:0010445	nuclear dicing body	0.3	0.0036	4.8
GO:0000776	kinetochore	0.3	0.004	5.4
GO:0071010	prespliceosome	0.3	0.004	5.4
GO:0071006	core mediator complex	0.3	0.006	7.8
GO:0070847	U2-type catalytic step 1 spliceosome	0.3	0.006	7.8
GO:0000347	THO complex	0.3	0.0074	9.7
GO:0031429	box H/ACA snoRNP complex	0.3	0.0091	12
