# Supplementary material for: Comprehensive nuclear proteome of Arabidopsis obtained by sequential extraction
Source: Nucleus. 2019 Apr 9;10(1):81–92. doi: 10.1080/19491034.2019.1603093 (PMC6527390; doi:10.1080/19491034.2019.1603093)
Supplement: Supplemental Material [file kncl-10-01-1603093-s001.zip › Supplementary information/181130 Tamura_Table S3.xlsx]

## Sheet: Table S3
GO ID	Term	Frequency (%)	P-Value	FDR
GO:0006351	transcription, DNA-templated	10.2	0.019	27
GO:0006412	translation	8.6	2.5e-09	4.1e-06
GO:0009793	embryo development ending in seed dormancy	4.8	1.2e-10	1.8e-07
GO:0046686	response to cadmium ion	4.1	6.2e-12	1e-08
GO:0009651	response to salt stress	3.8	0.0001	0.17
GO:0006397	mRNA processing	3.5	5.4e-20	8.7e-17
GO:0042254	ribosome biogenesis	3.2	1.8e-20	3e-17
GO:0000398	mRNA splicing, via spliceosome	3	3.1e-23	4.9e-20
GO:0006364	rRNA processing	2.8	8.7e-29	1.4e-25
GO:0008380	RNA splicing	2.8	2.8e-16	5.3e-13
GO:0006511	ubiquitin-dependent protein catabolic process	2.8	8e-08	0.00013
GO:0006457	protein folding	2.8	3.5e-06	0.0056
GO:0015031	protein transport	2.8	0.00017	0.28
GO:0009409	response to cold	2.5	0.00042	0.67
GO:0010501	RNA secondary structure unwinding	2.4	3.7e-26	5.9e-23
GO:0009408	response to heat	2.2	1.2e-08	1.9e-05
GO:0006281	DNA repair	2.2	3.7e-06	0.006
GO:0009908	flower development	1.9	0.00033	0.53
GO:0006334	nucleosome assembly	1.7	6.1e-14	9.8e-11
GO:0016569	covalent chromatin modification	1.7	6.8e-10	1.1e-06
GO:0009735	response to cytokinin	1.7	0.00084	1.3
GO:0006306	regulation of transcription from RNA polymerase II promoter	1.6	0.022	30
GO:0006413	translational initiation	1.5	4.5e-06	0.0073
GO:0030163	protein catabolic process	1.5	2.4e-05	0.039
GO:0016192	vesicle-mediated transport	1.5	0.0084	13
GO:0048366	intracellular protein transport	1.5	0.026	35
GO:0007264	small GTPase mediated signal transduction	1.4	7.7e-05	0.12
GO:0000462	maturation of SSU-rRNA from tricistronic rRNA transcript (SSU-rRNA, 5.8S rRNA, LSU-rRNA)	1.3	4.5e-12	7.2e-09
GO:0006606	protein import into nucleus	1.3	7.6e-12	1.2e-08
GO:0006396	RNA processing	1.3	4.2e-05	0.067
GO:0009555	pollen development	1.3	0.076	72
GO:0000028	ribosomal small subunit assembly	1.2	2.9e-09	4.7e-06
GO:0009553	embryo sac development	1.2	7.4e-06	0.012
GO:0007049	cell cycle	1.2	0.0044	6.8
GO:0000470	maturation of LSU-rRNA	1.1	1.6e-12	2.5e-09
GO:0000027	ribosomal large subunit assembly	1.1	2.9e-10	4.6e-07
GO:0051028	mRNA transport	1.1	2e-09	3.3e-06
GO:0010228	vegetative to reproductive phase transition of meristem	1.1	0.0043	6.7
GO:0045892	negative regulation of transcription, DNA-templated	1.1	0.023	31
GO:0070828	leaf development	1.1	0.026	34
GO:0006338	chromatin remodeling	1	7.2e-08	0.00012
GO:0045087	innate immune response	1	0.00016	0.26
GO:0010468	regulation of gene expression	1	0.0022	3.5
GO:0042273	ribosomal large subunit biogenesis	0.9	1.2e-07	0.0002
GO:0006446	regulation of translational initiation	0.9	4.1e-06	0.0066
GO:0002181	cytoplasmic translation	0.9	0.00018	0.28
GO:0009615	DNA replication	0.9	0.0054	8.3
GO:0009860	pollen tube growth	0.9	0.064	65
GO:0006360	transcription from RNA polymerase I promoter	0.8	1e-07	0.00017
GO:0001731	formation of translation preinitiation complex	0.8	4.9e-07	0.00078
GO:0006342	chromatin silencing	0.8	3.9e-06	0.0062
GO:0006417	regulation of translation	0.8	0.011	17
GO:0006383	transcription from RNA polymerase III promoter	0.7	4.2e-07	0.00067
GO:0006352	DNA-templated transcription, initiation	0.7	7.3e-05	0.12
GO:0007059	chromosome segregation	0.7	0.0003	0.47
GO:0009910	negative regulation of flower development	0.7	0.0038	5.9
GO:0009965	leaf morphogenesis	0.7	0.006	9.2
GO:0006607	NLS-bearing protein import into nucleus	0.6	7.1e-06	0.011
GO:0000059	protein import into nucleus, docking	0.6	4.6e-05	0.074
GO:0006368	transcription elongation from RNA polymerase II promoter	0.6	0.00019	0.31
GO:0016573	microtubule-based process	0.6	0.00026	0.41
GO:0007017	histone acetylation	0.6	0.00026	0.41
GO:0006541	glutamine metabolic process	0.6	0.0022	3.5
GO:0006260	response to virus	0.6	0.0054	8.3
GO:0006749	glutathione metabolic process	0.6	0.063	65
GO:0000460	maturation of 5.8S rRNA	0.5	1.9e-06	0.0031
GO:0006997	nucleus organization	0.5	4.3e-06	0.0069
GO:0000463	maturation of LSU-rRNA from tricistronic rRNA transcript (SSU-rRNA, 5.8S rRNA, LSU-rRNA)	0.5	8.8e-06	0.014
GO:0045899	positive regulation of RNA polymerase II transcriptional preinitiation complex assembly	0.5	1.8e-05	0.029
GO:0000245	spliceosomal complex assembly	0.5	0.0005	0.8
GO:0006406	mRNA export from nucleus	0.5	0.00068	1.1
GO:0006378	mRNA polyadenylation	0.5	0.0018	2.8
GO:0042023	DNA endoreduplication	0.5	0.0024	3.7
GO:0009561	megagametogenesis	0.5	0.0024	3.8
GO:1902626	ER-associated ubiquitin-dependent protein catabolic process	0.5	0.003	4.7
GO:0006261	retrograde vesicle-mediated transport, Golgi to ER	0.5	0.0031	4.8
GO:0006890	DNA-dependent DNA replication	0.5	0.0031	4.8
GO:0007064	mitotic sister chromatid cohesion	0.5	0.0061	9.4
GO:0009294	DNA mediated transformation	0.5	0.0075	11
GO:0009791	post-embryonic development	0.5	0.024	32
GO:0016575	histone deacetylation	0.5	0.035	44
GO:0006891	intra-Golgi vesicle-mediated transport	0.5	0.05	56
GO:0008283	cell proliferation	0.5	0.055	60
GO:0031047	gene silencing by RNA	0.5	0.095	80
GO:0032784	regulation of DNA-templated transcription, elongation	0.4	7.4e-05	0.12
GO:0016973	posttranscriptional gene silencing by RNA	0.4	0.00029	0.47
GO:0035194	poly(A)+ mRNA export from nucleus	0.4	0.00029	0.47
GO:0006268	DNA unwinding involved in DNA replication	0.4	0.0019	2.9
GO:0030490	ATP biosynthetic process	0.4	0.0026	4.1
GO:0010072	nuclear-transcribed mRNA catabolic process, nonsense-mediated decay	0.4	0.0026	4.1
GO:0006754	primary shoot apical meristem specification	0.4	0.0026	4.1
GO:0000184	maturation of SSU-rRNA	0.4	0.0026	4.1
GO:0006402	ribosomal small subunit biogenesis	0.4	0.0036	5.6
GO:0042274	mRNA catabolic process	0.4	0.0036	5.6
GO:0000266	mitochondrial fission	0.4	0.0048	7.4
GO:0001522	pseudouridine synthesis	0.4	0.0048	7.4
GO:0006325	chromatin organization	0.4	0.0063	9.6
GO:0006357	DNA methylation	0.4	0.022	30
GO:0009306	protein secretion	0.4	0.041	49
GO:0009960	endosperm development	0.4	0.046	53
GO:0000055	ribosomal large subunit export from nucleus	0.3	0.00067	1.1
GO:2000779	UDP-rhamnose biosynthetic process	0.3	0.0013	2
GO:0000466	regulation of double-strand break repair	0.3	0.0013	2
GO:0010253	maturation of 5.8S rRNA from tricistronic rRNA transcript (SSU-rRNA, 5.8S rRNA, LSU-rRNA)	0.3	0.0013	2
GO:0043044	assembly of large subunit precursor of preribosome	0.3	0.003	4.7
GO:0030433	ATP-dependent chromatin remodeling	0.3	0.003	4.7
GO:0010388	cullin deneddylation	0.3	0.0034	5.3
GO:0042176	regulation of protein catabolic process	0.3	0.0056	8.7
GO:0009870	defense response signaling pathway, resistance gene-dependent	0.3	0.013	19
GO:0070981	positive regulation of transcription elongation from RNA polymerase II promoter	0.3	0.014	20
GO:0097298	protein K63-linked ubiquitination	0.3	0.014	20
GO:0031122	cytoplasmic microtubule organization	0.3	0.017	24
GO:0010162	seed dormancy process	0.3	0.017	24
GO:0006999	nuclear pore organization	0.3	0.02	28
GO:0006301	postreplication repair	0.3	0.02	28
GO:0006269	proteasome assembly	0.3	0.026	35
GO:0000492	DNA topological change	0.3	0.026	35
GO:0009955	chromosome organization	0.3	0.027	36
GO:0016070	mRNA cleavage	0.3	0.027	36
GO:0051276	adaxial/abaxial pattern specification	0.3	0.027	36
GO:0006379	RNA metabolic process	0.3	0.027	36
GO:0048766	root hair initiation	0.3	0.036	44
GO:0048768	root hair cell tip growth	0.3	0.038	46
GO:0032544	defense response signaling pathway, resistance gene-independent	0.3	0.045	52
GO:0006405	acceptance of pollen	0.3	0.045	52
GO:0010204	RNA export from nucleus	0.3	0.045	52
GO:0060321	plastid translation	0.3	0.045	52
GO:0031053	primary miRNA processing	0.3	0.045	52
GO:0007062	sister chromatid cohesion	0.3	0.056	60
GO:1902600	hydrogen ion transmembrane transport	0.3	0.068	67
GO:0009944	nucleocytoplasmic transport	0.3	0.07	69
GO:0006913	polarity specification of adaxial/abaxial axis	0.3	0.07	69
GO:0006820	anion transport	0.3	0.08	74
GO:0000381	regulation of leaf development	0.3	0.08	74
GO:2000024	regulation of alternative mRNA splicing, via spliceosome	0.3	0.08	74
GO:0045036	protein targeting to chloroplast	0.3	0.094	79
GO:0031120	L-asparagine biosynthetic process	0.2	0.014	20
GO:0046825	purine nucleotide transport	0.2	0.014	20
GO:0051315	generation of catalytic spliceosome for first transesterification step	0.2	0.014	20
GO:0000349	snRNA pseudouridine synthesis	0.2	0.014	20
GO:0031118	regulation of protein export from nucleus	0.2	0.014	20
GO:0015865	regulation of nucleus size	0.2	0.014	20
GO:0032968	rRNA pseudouridine synthesis	0.2	0.014	20
GO:0070534	attachment of mitotic spindle microtubules to kinetochore	0.2	0.014	20
GO:0006886	box C/D snoRNP assembly	0.2	0.026	35
GO:0043248	heterochromatin organization	0.2	0.026	35
GO:0006265	DNA replication, synthesis of RNA primer	0.2	0.026	35
GO:0006407	centromere complex assembly	0.2	0.042	49
GO:0010971	asparagine biosynthetic process	0.2	0.042	49
GO:0070125	ribosomal protein import into nucleus	0.2	0.042	49
GO:0000973	mitochondrial translational elongation	0.2	0.042	49
GO:0034508	posttranscriptional tethering of RNA polymerase II gene DNA at nuclear periphery	0.2	0.042	49
GO:0006529	positive regulation of G2/M transition of mitotic cell cycle	0.2	0.042	49
GO:0006610	rRNA export from nucleus	0.2	0.042	49
GO:0000244	spliceosomal tri-snRNP complex assembly	0.2	0.042	49
GO:0000003	alternative mRNA splicing, via spliceosome	0.2	0.059	63
GO:0000380	mature ribosome assembly	0.2	0.059	63
GO:0000447	protein oligomerization	0.2	0.059	63
GO:0010104	regulation of ethylene-activated signaling pathway	0.2	0.059	63
GO:0051259	reproduction	0.2	0.059	63
GO:0042256	endonucleolytic cleavage in ITS1 to separate SSU-rRNA from 5.8S rRNA and LSU-rRNA from tricistronic rRNA transcript (SSU-rRNA, 5.8S rRNA, LSU-rRNA)	0.2	0.059	63
GO:0006611	protein export from nucleus	0.2	0.079	74
