# Supplementary material for: Comprehensive nuclear proteome of Arabidopsis obtained by sequential extraction
Source: Nucleus. 2019 Apr 9;10(1):81–92. doi: 10.1080/19491034.2019.1603093 (PMC6527390; doi:10.1080/19491034.2019.1603093)
Supplement: Supplemental Material [file kncl-10-01-1603093-s001.zip › Supplementary information/181130 Tamura_Table S4.xlsx]

## Sheet: Table S4
		forward	reverse
	At1g10510	ATGGCTTCTTCTTCCACCAGCTCCC	TGAAAAGGAAGTAGAAATTTTCTTC
	At1g16320	ATGGCTTTTCTTCTTTCTAATC	CAGACTGTTTAGTCACATGCTCA
	At1g19980	ATGGTTGTGAAATCGGTTTCTG	CTCCATCTAATGGAGCCATA
	At1g22200	ATGGTCGGCGTGATGAACAG	TGGAGATTGGTAAATTCAAC
	At1g30130	ATGGAATTGCTCTTTCTCCT	GAGATGCGAACTGGCCTTGGTCA
	At1g34350	ATGGAAGAAATAAGATCGGC	CTCATACCAAGGAGGAA
	At1g54200	ATGGATCCTT GGGATACTTA TA	CACTAATCGTATCATTTCTAGA
	At1g56270	ATGTCCGCTAATCACACGAC	CAAACCAACTAGTGTCGGTC
	At1g61000	ATGTCAGCCTACGAGTACCCGAG	TGATGCGTTTCTACCAAGCCTC
	At1g61150	ATGTCACTGTTTCGTATTTTTATCA	CGGTAAGCTCGAAGACCCGTCAGAA
	At2g20495	ATGAAGAAAA GAACAAATCC GG	CTGATCGTTCGGATTTTAAAGGAC
	At2g35760	ATGAGTTATTTGGGAGTCGG	GGCCAAGCTCACGGTGG
	At3g10730	ATGTCGGCGTCAACGGTGTCAATCA	AGCATGAGCAACAGAGACTGAGTC
	At3g07050	ATGGTGAAACGGAGTAAAAAGAGTA	AATGGCTGGACTTTTGCCTGAAGAA
	At3g44330	ATGGCGGAAGAGAAGAAATC	GGAAAGTGAAAATGGGA
	At4g03470	ATGGATGTTTCTGAAGCACG	AAGTTGAAATGTCAGACACTACT
	At4g13270	ATGGCGTCGTCGAAGCACGA	CAAGATTGTCATCGTAAG
	At5g05210	ATGACTAAAACTCGTGGGACTGATA	AGGGTTTATCAATGAAGGTGGAAAC
	At5g10060	ATGAGTAGTGTGTTCAGTGATCAGA	GTATTACGGAGCTCCACACCATTCT
	At5g10710	ATGGGAGAAATGATTGTTTCAATGG	GCAATTATTTCAGACTAGTCCAAGC
	At5g11390	ATGGAAACAGAAACGGAACA	CATTTCATTAACTAATCCAGAGG
	At5g26210	ATGGAAGCAGGTGGCGCGTACAATC	TTGCAGCAACAAAAGGGCTCGTTCC
	At5g50550	ATGGCGAGTAATCAACAACC	GCAATGGGGATCATACAT
	At5g53800	ATGGGAAGTGACCGCGACGGTGCTC	AAGGTTGGATCCGGATGTTCCCATG
	At5g57120	ATGGGCAACGAGAGCAAAAC	TAACTCAGACGACGAAGAA
	At5g60030	TTCGAGCTTCTTCCGATGAAGACTG	GAGGAAACTGAAGGAGATTGATGAT
	At5g60210	ATGATCTCTTTTGGTTTTCT	TTGTGGAAGAAGCCTCAGAAA
	At5g65180	ATGAGTAGTCCGTTCAGTGAAGAGA	GTATTTTGGACCTCCACACCATTCT
