# Supplementary material for: Comprehensive nuclear proteome of Arabidopsis obtained by sequential extraction
Source: Nucleus. 2019 Apr 9;10(1):81–92. doi: 10.1080/19491034.2019.1603093 (PMC6527390; doi:10.1080/19491034.2019.1603093)
Supplement: Supplemental Material [file kncl-10-01-1603093-s001.zip › Supplementary information/181131 Tamura_Table S1.xlsx]

## Sheet: Table S1
AGI code	Alias	Full name	pI	salt	alkaline	Triton	Empigen	SDS	formic acid
AT3G09630.1		Ribosomal protein L4/L1 family	11.0413	✓	✓	✓		✓	✓
AT3G53570.1	FC1	FUS3-complementing gene 1	9.3395	✓
AT1G02780.1	emb2386	Ribosomal protein L19e family protein	11.9406	✓	✓	✓
AT1G02840.1	SRP34	RNA-binding (RRM/RBD/RNP motifs) family protein	11.5978	✓	✓	✓
AT1G05140.1		Peptidase M50 family protein	9.6135	✓	✓
AT1G05490.1	chr31	chromatin remodeling 31	5.8051	✓
AT1G06230.1	GTE4	global transcription factor group E4	5.0089	✓
AT1G06760.1		winged-helix DNA-binding transcription factor family protein	11.5281	✓		✓		✓
AT1G07660.1		Histone superfamily protein	12.0051	✓	✓	3		✓	✓
AT1G07830.1		ribosomal protein L29 family protein	10.7255	✓
AT1G08360.1		Ribosomal protein L1p/L10e family	10.615	✓				✓
AT1G09200.1		Histone superfamily protein	11.8586	✓	✓	✓		✓
AT1G09350.1	GolS3	galactinol synthase 3	6.3997	✓
AT1G13210.1	ACA.l	autoinhibited Ca2+/ATPase II	6.9628	✓
AT1G13690.1	ATE1	ATPase E1	4.4026	✓		✓
AT1G14610.1	VALRS	valyl-tRNA synthetase / valine--tRNA ligase (VALRS)	7.1024	✓
AT1G14850.1	NUP155	nucleoporin 155	5.1415	✓	✓	✓		✓	✓
AT1G15940.1		Tudor/PWWP/MBT superfamily protein	5.049	✓	✓	✓
AT1G16610.1	SR45	arginine/serine-rich 45	12.8986	✓	✓	✓		✓	✓
AT1G20370.1		Pseudouridine synthase family protein	4.9816	✓
AT1G20960.1	emb1507	U5 small nuclear ribonucleoprotein helicase, putative	5.5011	✓	✓	✓	✓	✓	✓
AT1G23580.1		Domain of unknown function DUF220	10.1327	✓
AT1G24360.1		NAD(P)-binding Rossmann-fold superfamily protein	9.9882	✓
AT1G27400.1		Ribosomal protein L22p/L17e family protein	10.7918	✓	✓	✓		✓	✓
AT1G28060.1		Pre-mRNA-splicing factor 3	10.101	✓				✓
AT1G31870.1			10.4356	✓
AT1G35410.1		Protein of unknown function (DUF1184)	7.189	✓	✓
AT1G35680.1	RPL21C	Ribosomal protein L21	9.6778	✓
AT1G44780.1			4.7272	✓
AT1G48610.1		AT hook motif-containing protein	11.9928	✓	✓			✓
AT1G48620.1	HON5	high mobility group A5	10.4478	✓		✓		✓
AT1G48920.1	PARL1	nucleolin like 1	4.8415	✓	✓	✓	✓	✓	✓
AT1G50920.1		Nucleolar GTP-binding protein	10.193	✓	✓	✓		✓	✓
AT1G51060.1	HTA10	histone H2A 10	10.7806	✓		✓			✓
AT1G51510.1	Y14	RNA-binding (RRM/RBD/RNP motifs) family protein	4.9475	✓	✓	✓	✓
AT1G51630.1		O-fucosyltransferase family protein	6.9036	✓
AT1G52740.1	HTA9	histone H2A protein 9	11.0144	✓	✓	3	✓	✓	✓
AT1G54010.1		GDSL-like Lipase/Acylhydrolase superfamily protein	8.1874	✓
AT1G55310.1	SR33	SC35-like splicing factor 33	11.7465	✓
AT1G55830.1			4.9829	✓				✓
AT1G56070.1	LOS1	Ribosomal protein S5/Elongation factor G/III/V family protein	6.1626	✓		✓			✓
AT1G56110.1	NOP56	homolog of nucleolar protein NOP56	9.176	✓	✓	✓	✓	✓	✓
AT1G60070.1		Adaptor protein complex AP-1, gamma subunit	6.3221	✓
AT1G62740.1	Hop2	stress-inducible protein, putative	6.0498	✓		✓
AT1G65280.1		DNAJ heat shock N-terminal domain-containing protein	9.2538	✓
AT1G65440.1	GTB1	global transcription factor group B1	4.8448	✓		✓
AT1G67520.1		lectin protein kinase family protein	7.0959	✓
AT1G70140.1	FH8	formin 8	9.5432	✓
AT1G76120.1		Pseudouridine synthase family protein	7.4399	✓	✓
AT1G77030.1		hydrolases, acting on acid anhydrides, in phosphorus-containing anhydrides;ATP-dependent helicases;nucleic acid binding;ATP binding;RNA binding;helicases	10.8137	✓		✓
AT1G78850.1		D-mannose binding lectin protein with Apple-like carbohydrate-binding domain	7.7138	✓				✓
AT1G79060.1			10.2482	✓	✓	✓		✓
AT1G79200.1			10.6867	✓	✓
AT1G79850.1	RPS17	ribosomal protein S17	11.278	✓
AT1G80750.1		Ribosomal protein L30/L7 family protein	10.4313	✓	✓	✓			✓
AT1G80810.1		Tudor/PWWP/MBT superfamily protein	4.9557	✓	✓	✓
AT1G80930.1		MIF4G domain-containing protein / MA3 domain-containing protein	5.8387	✓	✓	✓
AT2G17360.1		Ribosomal protein S4 (RPS4A) family protein	10.8451	✓	✓	✓
AT2G18740.1		Small nuclear ribonucleoprotein family protein	10.6135	✓		✓
AT2G23930.1	SNRNP-G	probable small nuclear ribonucleoprotein G	9.8889	✓	✓	✓
AT2G24440.1		selenium binding	9.4412	✓
AT2G26200.1		S-adenosyl-L-methionine-dependent methyltransferases superfamily protein	5.3529	✓
AT2G27840.1	HDT4	histone deacetylase-related / HD-related	4.09	✓
AT2G27860.1	AXS1	UDP-D-apiose/UDP-D-xylose synthase 1	5.4719	✓
AT2G28910.1	CXIP4	CAX interacting protein 4	10.4556	✓		✓
AT2G29550.1	TUB7	tubulin beta-7 chain	4.4655	✓		✓		✓
AT2G30620.1		winged-helix DNA-binding transcription factor family protein	11.5973	✓		✓		✓
AT2G31870.1	TEJ	Poly (ADP-ribose) glycohydrolase (PARG)	5.1848	✓	✓			✓
AT2G33800.1	EMB3113	Ribosomal protein S5 family protein	9.4866	✓		✓
AT2G36480.1		ENTH/VHS family protein	6.3277	✓	✓	✓		✓
AT2G37190.1		Ribosomal protein L11 family protein	9.5748	✓		✓		✓
AT2G37340.1	RSZ33	arginine/serine-rich zinc knuckle-containing protein 33	10.6448	✓
AT2G38810.1	HTA8	histone H2A 8	11.1989	✓	✓	✓		✓	✓
AT2G38970.1		Zinc finger (C3HC4-type RING finger) family protein	8.4748	✓
AT2G39460.1	RPL23AA	ribosomal protein L23AA	10.9127	✓		✓
AT2G39820.1	eIF6B	Translation initiation factor IF6	4.3327	✓
AT2G45000.1	EMB2766	structural constituent of nuclear pore	4.4696	✓		✓
AT2G45640.1	SAP18	SIN3 associated polypeptide P18	9.5718	✓		✓
AT2G46520.1		cellular apoptosis susceptibility protein, putative / importin-alpha re-exporter, putative	5.2947	✓		✓			✓
AT2G47610.1		Ribosomal protein L7Ae/L30e/S12e/Gadd45 family protein	10.8493	✓		✓
AT3G03920.1		H/ACA ribonucleoprotein complex, subunit Gar1/Naf1 protein	11.9372	✓	✓	✓
AT3G04910.1	ZIK4	with no lysine (K) kinase 1	4.7683	✓
AT3G05060.1		NOP56-like pre RNA processing ribonucleoprotein	9.8609	✓	✓	✓	✓	✓	✓
AT3G05590.1	RPL18	ribosomal protein L18	11.6228	✓				✓
AT3G05650.1	RLP32	receptor like protein 32	6.7489	✓
AT3G06530.1		ARM repeat superfamily protein	6.9082	✓		✓		✓	✓
AT3G07590.1		Small nuclear ribonucleoprotein family protein	11.8072	✓	✓
AT3G10090.1		Nucleic acid-binding, OB-fold-like protein	11.4366	✓		✓
AT3G11964.1		RNA binding;RNA binding	8.6154	✓	✓	✓		✓	✓
AT3G13940.1		DNA binding;DNA-directed RNA polymerases	9.5178	✓		✓		✓
AT3G14220.1		GDSL-like Lipase/Acylhydrolase superfamily protein	6.8473	✓
AT3G14520.1		Terpenoid cyclases/Protein prenyltransferases superfamily protein	5.7776	✓
AT3G16780.1		Ribosomal protein L19e family protein	11.8444	✓		✓
AT3G16980.1	NRPE9A	RNA polymerases M/15 Kd subunit	7.6444	✓
AT3G17220.1	PMEI2	pectin methylesterase inhibitor 2	9.2586	✓
AT3G18600.1		P-loop containing nucleoside triphosphate hydrolases superfamily protein	9.8356	✓	✓	✓	✓	✓	✓
AT3G18610.1	PARLL1	nucleolin like 2	4.7461	✓		✓		✓
AT3G18790.1			6.8233	✓	✓	✓
AT3G24830.1		Ribosomal protein L13 family protein	11.0229	✓		✓
AT3G25520.1	RPL5A	ribosomal protein L5	9.7708	✓	✓	✓			✓
AT3G29070.1		emp24/gp25L/p24 family/GOLD family protein	9.3675	✓
AT3G44750.1	HDT1	histone deacetylase 3	4.8568	✓	✓	✓		✓
AT3G45030.1		Ribosomal protein S10p/S20e family protein	10.4424	✓		✓
AT3G45980.1	HTB9	Histone superfamily protein	10.7707	✓				✓	✓
AT3G47760.1	ATH4	ABC2 homolog 4	8.0352	✓
AT3G48710.1		DEK domain-containing chromatin associated protein	9.3882	✓				✓
AT3G49010.1	RSU2	breast basic conserved 1	11.6673	✓		✓		✓	✓
AT3G49430.1	SRp34a	SER/ARG-rich protein 34A	11.3867	✓	✓	✓
AT3G49910.1		Translation protein SH3-like family protein	11.4409	✓		✓
AT3G50670.1	U1SNRNP	U1 small nuclear ribonucleoprotein-70K	9.8282	✓	✓	✓
AT3G53430.1		Ribosomal protein L11 family protein	9.5748	✓
AT3G53740.1		Ribosomal protein L36e family protein	12.3126	✓
AT3G55280.1	RPL23AB	ribosomal protein L23AB	10.9408	✓
AT3G55460.1	SCL30	SC35-like splicing factor 30	11.7514	✓
AT3G57150.1	NAP57	homologue of NAP57	9.7364	✓	✓	✓		✓
AT3G58660.1		Ribosomal protein L1p/L10e family	10.269	✓	✓	✓	✓	✓
AT3G62870.1		Ribosomal protein L7Ae/L30e/S12e/Gadd45 family protein	10.8679	✓		✓
AT3G63140.1	CSP41A	chloroplast stem-loop binding protein of 41 kDa	8.7398	✓
AT3G63400.1		Cyclophilin-like peptidyl-prolyl cis-trans isomerase family protein	11.5608	✓
AT4G01790.1		Ribosomal protein L7Ae/L30e/S12e/Gadd45 family protein	10.5781	✓
AT4G02230.1		Ribosomal protein L19e family protein	11.9632	✓		✓
AT4G02720.1			9.4701	✓		✓
AT4G04670.1		Met-10+ like family protein / kelch repeat-containing protein	6.6608	✓
AT4G04710.1	CPK22	calcium-dependent protein kinase 22	5.2228	✓
AT4G04980.1			4.7486	✓
AT4G08310.1			4.5954	✓
AT4G08500.1	MEKK1	MAPK/ERK kinase kinase 1	5.3609	✓
AT4G11120.1		translation elongation factor Ts (EF-Ts), putative	6.5537	✓
AT4G13270.1		Late embryogenesis abundant (LEA) hydroxyproline-rich glycoprotein family	8.4489	✓
AT4G13570.1	HTA4	histone H2A 4	8.5121	✓		✓			✓
AT4G16720.1		Ribosomal protein L23/L15e family protein	11.9635	✓	✓	✓
AT4G17620.1		glycine-rich protein	5.048	✓
AT4G22120.1		ERD (early-responsive to dehydration stress) family protein	9.0553	✓
AT4G24810.1		Protein kinase superfamily protein	9.5149	✓
AT4G25210.1		DNA-binding storekeeper protein-related transcriptional regulator	6.0995	✓		✓
AT4G25630.1	FIB2	fibrillarin 2	10.6947	✓	✓	✓	✓	✓	✓
AT4G26630.1		DEK domain-containing chromatin associated protein	4.7167	✓	✓
AT4G26910.1		Dihydrolipoamide succinyltransferase	9.6305	✓
AT4G27370.1	VIIIB	P-loop containing nucleoside triphosphate hydrolases superfamily protein	8.4195	✓
AT4G29670.2	ACHT2	atypical CYS HIS rich thioredoxin 2	9.3421	✓
AT4G31880.1			5.3221	✓	✓	✓	✓	✓	✓
AT4G32200.1	ASY2	DNA-binding HORMA family protein	6.3662	✓	✓	✓
AT4G32360.1		Pyridine nucleotide-disulphide oxidoreductase family protein	8.8146	✓	✓			✓
AT4G36690.1	ATU2AF65A	U2 snRNP auxilliary factor, large subunit, splicing factor	8.1053	✓		✓
AT4G37090.1			5.659	✓	✓	✓
AT4G39640.1	GGT1	gamma-glutamyl transpeptidase 1	10.0569	✓
AT4G39680.1		SAP domain-containing protein	4.607	✓	✓	✓		✓
AT4G40030.1		Histone superfamily protein	11.7391	✓		✓
AT5G02050.1		Mitochondrial glycoprotein family protein	4.0662	✓
AT5G03740.1	HDT3	histone deacetylase 2C	4.5108	✓	✓	✓		✓
AT5G04990.1	SUN1	SAD1/UNC-84 domain protein 1	6.4315	✓		✓		✓
AT5G06910.1	ATJ6	J-domain protein 6	8.7102	✓
AT5G08550.1	ILP1	GC-rich sequence DNA-binding factor-like protein	6.2661	✓		✓
AT5G09390.1		CD2-binding protein-related	4.2354	✓	✓	✓
AT5G12110.1		Glutathione S-transferase, C-terminal-like;Translation elongation factor EF1B/ribosomal protein S6	4.2857	✓		✓
AT5G14520.1		pescadillo-related	8.9948	✓		✓
AT5G15200.1		Ribosomal protein S4	10.7462	✓	✓	✓		✓
AT5G20290.1		Ribosomal protein S8e family protein	10.9973	✓		✓		✓
AT5G22010.1	RFC1	replication factor C1	9.8963	✓	✓	✓	✓	✓	✓
AT5G22650.1	HDT2	histone deacetylase 2B	4.417	✓	✓	✓
AT5G22880.1	HTB2	histone B2	10.7958	✓		✓		✓	✓
AT5G22890.1		C2H2 and C2HC zinc fingers superfamily protein	8.5299	✓
AT5G23080.1	TGH	SWAP (Suppressor-of-White-APricot)/surp domain-containing protein	7.5417	✓
AT5G26180.1		S-adenosyl-L-methionine-dependent methyltransferases superfamily protein	10.508	✓		✓		✓	✓
AT5G27120.1		NOP56-like pre RNA processing ribonucleoprotein	9.9495	✓	✓	✓	✓	✓	✓
AT5G27270.1	EMB976	Tetratricopeptide repeat (TPR)-like superfamily protein	8.7386	✓
AT5G35570.1		O-fucosyltransferase family protein	7.2564	✓
AT5G35610.1		Paired amphipathic helix (PAH2) superfamily protein	9.5496	✓
AT5G37650.1		Family of unknown function (DUF577)	7.4239	✓
AT5G37720.1	DIP2	ALWAYS EARLY 4	12.0951	✓		✓		✓
AT5G37880.1		transposable element gene		✓
AT5G39830.1	DEGP8	Trypsin family protein with PDZ domain	8.5947	✓
AT5G42950.1		GYF domain-containing protein	6.7193	✓
AT5G47360.1		Tetratricopeptide repeat (TPR)-like superfamily protein	7.4424	✓
AT5G47690.1		binding	6.1807	✓	✓	✓		✓	✓
AT5G48930.1	HCT	hydroxycinnamoyl-CoA shikimate/quinate hydroxycinnamoyl transferase	6.6514	✓
AT5G52470.1	SKIP7	fibrillarin 1	10.7994	✓	✓	✓		✓
AT5G54910.1		DEA(D/H)-box RNA helicase family protein	9.703	✓		✓		✓	✓
AT5G55660.1		DEK domain-containing chromatin associated protein	4.445	✓
AT5G56290.1	PEX5	peroxin 5	4.4576	✓
AT5G57120.1			6.0483	✓	✓	✓
AT5G59910.1	HTB4	Histone superfamily protein	10.7476	✓				✓
AT5G60670.1		Ribosomal protein L11 family protein	9.5417	✓
AT5G60730.1		Anion-transporting ATPase	9.348	✓
AT5G62030.1		diphthamide synthesis DPH2 family protein	7.1061	✓
AT5G63550.1		DEK domain-containing chromatin associated protein	4.8291	✓	✓	✓		✓
AT5G64200.1	SC35	ortholog of human splicing factor SC35	12.0518	✓	✓
AT5G64680.1			9.8482	✓	✓	✓
AT5G66540.1			4.2257	✓	✓	✓
AT1G04684.1			10.9248			✓
AT1G13220.1	CRWN2	nuclear matrix constituent protein-related	6.092			✓
AT1G13220.2	CRWN2	nuclear matrix constituent protein-related	4.7939			✓
AT1G51710.1	UBP6	ubiquitin-specific protease 6	6.115			✓			✓
AT1G51710.2	UBP6	ubiquitin-specific protease 6	5.8005			✓
AT1G51720.1		Amino acid dehydrogenase family protein	6.6992			✓
AT1G63000.1	UER1	nucleotide-rhamnose synthase/epimerase-reductase	5.7853			✓
AT3G02200.1		Proteasome component (PCI) domain protein	4.7047					✓
AT3G02200.2		Proteasome component (PCI) domain protein	4.7664			✓
AT3G09630.2		Ribosomal protein L4/L1 family	11.0779			✓
AT3G17880.1	TDX	tetraticopeptide domain-containing thioredoxin	5.4171			✓			✓
AT3G17880.2	TDX	tetraticopeptide domain-containing thioredoxin	5.7408			✓
AT3G29350.1	AHP2	histidine-containing phosphotransmitter 2	4.7696			✓
AT3G29350.2	AHP2	histidine-containing phosphotransmitter 2	4.6315			✓
AT3G53570.3	FC1	FUS3-complementing gene 1	9.2489					✓
AT3G59020.1		ARM repeat superfamily protein	4.5038						✓
AT3G59020.2		ARM repeat superfamily protein	4.4933			✓
AT4G30991.1			7.3255			✓
AT5G09900.1	RPN5A	26S proteasome regulatory subunit, putative (RPN5)	7.4653			✓
AT5G09900.3	RPN5A	26S proteasome regulatory subunit, putative (RPN5)	8.3788					✓
AT5G15610.1		Proteasome component (PCI) domain protein	5.0481					✓
AT5G15610.2		Proteasome component (PCI) domain protein	4.7144			✓
AT5G54960.1	PDC2	pyruvate decarboxylase-2	5.8447		✓
AT5G63120.1		P-loop containing nucleoside triphosphate hydrolases superfamily protein	9.7076			✓
AT5G63120.2		P-loop containing nucleoside triphosphate hydrolases superfamily protein	10.0967			✓			✓
AT1G01200.1	RABA3	RAB GTPase homolog A3	5.4357			✓
AT1G01350.1		Zinc finger (CCCH-type/C3HC4-type RING finger) family protein	7.06			✓
AT1G01370.1	HTR12	Histone superfamily protein	12.0882			✓		✓
AT1G01440.1		Protein of unknown function (DUF3133)	6.3903			✓
AT1G01690.1	PRD3	putative recombination initiation defects 3	10.2153					✓
AT1G01820.1	PEX11C	peroxin 11c	10.4066			✓
AT1G01960.1	EDA10	SEC7-like guanine nucleotide exchange family protein	5.3487			✓			✓
AT1G02090.1	FUS5	Proteasome component (PCI) domain protein	5.4489			✓
AT1G02130.1	RABD2A	RAS 5	4.7697			✓
AT1G02140.1	MEE63	mago nashi family protein	5.3282			✓
AT1G02280.1	TOC33	translocon at the outer envelope membrane of chloroplasts 33	9.5913			✓
AT1G02680.1	TAF13	TBP-associated factor 13	5.8113			✓
AT1G02690.1	IMPA-6	importin alpha isoform 6	4.7751			✓			✓
AT1G02770.1		Protein of unknown function (DUF626)	4.929					✓
AT1G02870.1			10.1742			✓
AT1G02890.1		AAA-type ATPase family protein	5.7659			✓
AT1G02920.1	GSTF7	glutathione S-transferase 7	6.6102			✓
AT1G03140.1		splicing factor Prp18 family protein	9.5076			✓		✓
AT1G03190.1	UVH6	RAD3-like DNA-binding helicase protein	7.4922		✓
AT1G03280.1		Transcription factor TFIIE, alpha subunit	4.749			✓
AT1G03780.1	TPX2	targeting protein for XKLP2	9.7813			✓		✓
AT1G04070.1	TOM22-I	translocase of outer membrane 22-I	9.1671			✓
AT1G04080.1	PRP39	Tetratricopeptide repeat (TPR)-like superfamily protein	4.6293			✓
AT1G04270.1	RPS15	cytosolic ribosomal protein S15	11.048			✓		✓	✓
AT1G04480.1		Ribosomal protein L14p/L23e family protein	11.1885			✓		✓
AT1G04510.1	MAC3A	MOS4-associated complex 3A	6.6142			✓
AT1G04650.1			6.1332			✓
AT1G04810.1		26S proteasome regulatory complex, non-ATPase subcomplex, Rpn2/Psmd1 subunit	5.0038			✓
AT1G04820.1	TUA4	tubulin alpha-4 chain	4.6848		✓	✓	✓	✓
AT1G04950.1	TAFII59	TATA BOX ASSOCIATED FACTOR II 59	7.5167			✓
AT1G04960.1		Protein of unknown function (DUF1664)	7.0614						✓
AT1G05805.1		basic helix-loop-helix (bHLH) DNA-binding superfamily protein	7.5291			✓
AT1G05810.1	RABA5E	RAB GTPase homolog A5E	7.2919			✓
AT1G05910.1		cell division cycle protein 48-related / CDC48-related	5.6411			✓
AT1G06220.1	MEE5	Ribosomal protein S5/Elongation factor G/III/V family protein	4.8198		✓	✓	✓	✓	✓
AT1G06400.1	ATRABA1A	Ras-related small GTP-binding family protein	6.937			✓
AT1G06430.1	FTSH8	FTSH protease 8	5.6822			✓
AT1G06720.1		P-loop containing nucleoside triphosphate hydrolases superfamily protein	7.9759			✓
AT1G07070.1		Ribosomal protein L35Ae family protein	11.2616			✓	✓	✓
AT1G07200.2		Double Clp-N motif-containing P-loop nucleoside triphosphate hydrolases superfamily protein	7.9837						✓
AT1G07360.1	MAC5A	CCCH-type zinc fingerfamily protein with RNA-binding domain	7.5081			✓
AT1G07400.1		HSP20-like chaperones superfamily protein	6.291			✓			✓
AT1G07410.1	RABA2b	RAB GTPase homolog A2B	6.9356			✓
AT1G07770.1	RPS15A	ribosomal protein S15A	10.4592			✓			✓
AT1G07790.1	HTB1	Histone superfamily protein	10.7937		✓		✓	✓	✓
AT1G07890.1	MEE6	ascorbate peroxidase 1	6.0396			✓
AT1G07920.1		GTP binding Elongation factor Tu family protein	9.6366		✓	✓	✓	✓	✓
AT1G07970.1			10.0519			✓
AT1G08120.1			8.4984			✓
AT1G08130.1	LIG1	DNA ligase 1	8.098			✓
AT1G08680.1	ZIGA4	ARF GAP-like zinc finger-containing protein ZIGA4	5.3615					✓
AT1G08880.1	HTA5	Histone superfamily protein	11.011			✓			✓
AT1G08970.1	NF-YC9	nuclear factor Y, subunit C9	4.8822			✓
AT1G09080.1	BIP3	Heat shock protein 70 (Hsp 70) family protein	4.7935		✓	✓
AT1G09100.1	RPT5B	26S proteasome AAA-ATPase subunit RPT5B	4.6343			✓			✓
AT1G09240.1	NAS3	nicotianamine synthase 3	6.0349					✓
AT1G09270.1	IMPA-4	importin alpha isoform 4	4.9755			✓		✓
AT1G09640.1		Translation elongation factor EF1B, gamma chain	5.1319		✓	✓
AT1G09760.1	U2A'	U2 small nuclear ribonucleoprotein A	5.8558			✓
AT1G09770.1	CDC5	cell division cycle 5	6.7307		✓	✓
AT1G10290.1	DRP2A	dynamin-like protein 6	9.5736			✓
AT1G10300.1		Nucleolar GTP-binding protein	9.9369			✓		✓
AT1G10390.1		Nucleoporin autopeptidase	9.2219		✓	✓
AT1G10450.1	SNL6	SIN3-like 6	7.4483			✓
AT1G10490.1		Domain of unknown function (DUF1726) ;Putative ATPase (DUF699)	7.3387			✓	✓	✓	✓
AT1G10510.1	emb2004	RNI-like superfamily protein	7.6771			✓
AT1G10580.1		Transducin/WD40 repeat-like superfamily protein	7.0781		✓
AT1G10840.1	TIF3H1	translation initiation factor 3 subunit H1	4.5475					✓
AT1G10940.1	SRK2A	Protein kinase superfamily protein	5.2566			✓
AT1G11475.1	NRPE10	RNA polymerases N / 8 kDa subunit	4.9305			✓
AT1G11510.1		DNA-binding storekeeper protein-related transcriptional regulator	5.3298			✓
AT1G11760.1	MED32		4.4476			✓
AT1G11910.1	ATAPA1	aspartic proteinase A1	5.2041			✓
AT1G12770.1	ISE1	P-loop containing nucleoside triphosphate hydrolases superfamily protein	9.7966					✓
AT1G12840.1	DET3	vacuolar ATP synthase subunit C (VATC) / V-ATPase C subunit / vacuolar proton pump C subunit (DET3)	5.202			✓
AT1G12920.1	ERF1-2	eukaryotic release factor 1-2	5.004			✓			✓
AT1G13030.1		sphere organelles protein-related	5.4966			✓
AT1G13160.1		ARM repeat superfamily protein	7.6951			✓
AT1G13330.1	AHP2	Arabidopsis Hop2 homolog	5.6203			✓
AT1G13370.1		Histone superfamily protein	11.7553		✓
AT1G14170.1		RNA-binding KH domain-containing protein	5.7883			✓
AT1G14320.1	SAC52	Ribosomal protein L16p/L10e family protein	11.1477			✓			✓
AT1G14510.1	AL7	alfin-like 7	6.2378			✓
AT1G14650.1		SWAP (Suppressor-of-White-APricot)/surp domain-containing protein / ubiquitin family protein	4.8036			✓
AT1G14840.1	MAP70-4	microtubule-associated proteins 70-4	10.1574		✓	✓
AT1G15030.1		Protein of unknown function (DUF789)	5.8149			✓
AT1G15420.1			3.9184		✓	✓
AT1G15440.1	PWP2	periodic tryptophan protein 2	6.2935		✓			✓
AT1G15660.1	CENP-C	centromere protein C	8.0756			✓
AT1G15730.1		Cobalamin biosynthesis CobW-like protein	5.227			✓
AT1G15750.1	WSIP1	Transducin family protein / WD-40 repeat family protein	7.2508			✓
AT1G15780.1			9.7234			✓
AT1G15930.1		Ribosomal protein L7Ae/L30e/S12e/Gadd45 family protein	5.2478			✓
AT1G16030.1	Hsp70b	heat shock protein 70B	5.0564			✓	✓	✓	✓
AT1G16280.1	SWA3	RNA helicase 36	9.2675			✓
AT1G16320.1		Uncharacterized conserved protein (DUF2358)	6.5168			✓
AT1G16890.1	UBC36	ubiquitin-conjugating enzyme 36	7.5066			✓
AT1G17070.1		GC-rich sequence DNA-binding factor-like protein with Tuftelin interacting domain	5.4332			✓
AT1G17130.2		Family of unknown function (DUF572)	5.4591			✓
AT1G17170.1	GSTU24	glutathione S-transferase TAU 24	6.0633			✓
AT1G17180.1	GSTU25	glutathione S-transferase TAU 25	4.959			✓
AT1G17260.1	AHA10	autoinhibited H(+)-ATPase isoform 10	6.3691			✓
AT1G17370.1	UBP1B	oligouridylate binding protein 1B	7.6391			✓
AT1G17440.1	TAF12B	Transcription initiation factor TFIID subunit A	10.4628			✓
AT1G17745.1	PGDH	D-3-phosphoglycerate dehydrogenase	5.9692			✓
AT1G17980.1	PAPS1	poly(A) polymerase 1	6.7083			✓
AT1G18340.1		basal transcription factor complex subunit-related	6.8212						✓
AT1G18450.1	ATARP4	actin-related protein 4	4.9905		✓	✓
AT1G18500.1	MAML-4	methylthioalkylmalate synthase-like 4	6.5697			✓
AT1G18540.1		Ribosomal protein L6 family protein	10.8105			✓		✓
AT1G18610.1		Galactose oxidase/kelch repeat superfamily protein	6.0619			✓
AT1G18800.1	NRP2	NAP1-related protein 2	3.9112		✓	✓
AT1G18850.1			4.9432			✓
AT1G18950.1		DDT domain superfamily	4.6562			✓
AT1G19220.1	IAA22	auxin response factor 19	6.6626			✓
AT1G19650.1		Sec14p-like phosphatidylinositol transfer family protein	8.452					✓
AT1G19880.1		Regulator of chromosome condensation (RCC1) family protein	7.7056			✓
AT1G19890.1	MGH3	male-gamete-specific histone H3	11.9775					✓
AT1G19980.1		cytomatrix protein-related	9.6609			✓
AT1G20010.1	TUB5	tubulin beta-5 chain	4.3969		✓	✓
AT1G20140.1	SK4	SKP1-like 4	4.3119			✓
AT1G20200.1	HAP15	PAM domain (PCI/PINT associated module) protein	8.3402					✓
AT1G21110.1	IGMT3	O-methyltransferase family protein	4.9912			✓
AT1G21690.1	RFC4	ATPase family associated with various cellular activities (AAA)	4.9913		✓	✓		✓
AT1G22200.1		Endoplasmic reticulum vesicle transporter protein	6.608			✓
AT1G22740.1	RABG3B	RAB GTPase homolog G3B	5.0913			✓
AT1G22780.1	RPS18A	Ribosomal protein S13/S18 family	11.23			✓		✓
AT1G22860.1		Vacuolar sorting protein 39	5.1104					✓
AT1G23030.1		ARM repeat superfamily protein	7.8414					✓
AT1G23230.1			7.3559			✓
AT1G23280.1		MAK16 protein-related	5.5525		✓	✓		✓
AT1G23290.1	RPL27AB	Ribosomal protein L18e/L15 superfamily protein	11.2328			✓
AT1G23410.1		Ribosomal protein S27a / Ubiquitin family protein	10.4182			✓	✓	✓	✓
AT1G24050.1		RNA-processing, Lsm domain	4.9046			✓
AT1G24190.1	SNL3	SIN3-like 3	5.4175			✓
AT1G24290.1		AAA-type ATPase family protein	7.1537			✓
AT1G24310.1			6.5832			✓
AT1G24706.1	THO2	THO2	7.4162		✓
AT1G25260.1		Ribosomal protein L10 family protein	8.4454		✓	✓		✓
AT1G25540.1	PFT1	phytochrome and flowering time regulatory protein (PFT1)	8.3426			✓
AT1G26370.1		RNA helicase family protein	8.8857			✓
AT1G26630.1	FBR12	Eukaryotic translation initiation factor 5A-1 (eIF-5A 1) protein	5.8137			✓
AT1G26665.1		Mediator complex, subunit Med10	4.8999			✓
AT1G26680.1		transcriptional factor B3 family protein	9.8945			✓
AT1G26830.1	CUL3A	cullin 3	8.0215			✓
AT1G26880.1		Ribosomal protein L34e superfamily protein	12.1275			✓		✓
AT1G26910.1	RPL10B	Ribosomal protein L16p/L10e family protein	11.0826			✓
AT1G27570.1		phosphatidylinositol 3- and 4-kinase family protein	5.5001			✓
AT1G27590.1			6.3939			✓
AT1G27595.1			5.5811			✓
AT1G27650.1	ATU2AF35A	U2 snRNP auxiliary factor small subunit, putative	9.7066			✓
AT1G29030.1		Apoptosis inhibitory protein 5 (API5)	9.177			✓
AT1G29150.1	RPN6	non-ATPase subunit 9	6.6386			✓		✓
AT1G29250.1		Alba DNA/RNA-binding protein	5.0107			✓
AT1G29310.1		SecY protein transport family protein	9.2786			✓	✓		✓
AT1G29940.1	NRPA2	nuclear RNA polymerase A2	8.9164		✓	✓	✓
AT1G29965.1		Ribosomal protein L18ae/LX family protein	11.0719						✓
AT1G29970.2	RPL18AA	60S ribosomal protein L18A-1	10.1865			✓
AT1G30070.1		SGS domain-containing protein	9.0765			✓
AT1G30130.1			8.5563			✓
AT1G30240.1			5.9612			✓
AT1G30330.1	ARF6	auxin response factor 6	6.4176			✓
AT1G30370.1	DLAH	alpha/beta-Hydrolases superfamily protein	10.5483			✓
AT1G30820.1		CTP synthase family protein	7.2337			✓
AT1G30880.1			11.1845		✓			✓
AT1G31340.1	RUB1	related to ubiquitin 1	5.8486			✓		✓
AT1G31660.1			6.3742			✓
AT1G32130.1	IWS1	Transcription elongation factor (TFIIS) family protein	4.8599			✓
AT1G32440.1	PKp3	plastidial pyruvate kinase 3	7.9145			✓
AT1G32490.1	ESP3	RNA helicase family protein	5.9203			✓
AT1G32790.1	CID11	CTC-interacting domain 11	7.4706			✓
AT1G32880.1		ARM repeat superfamily protein	4.4039					✓
AT1G33120.1		Ribosomal protein L6 family	10.1367		✓	✓		✓
AT1G33390.1	FAS4	RNA helicase family protein	5.9058			✓
AT1G33410.1	SAR1	SUPPRESSOR OF AUXIN RESISTANCE1	5.7865		✓	✓
AT1G33810.1			9.5137			✓
AT1G33970.1		P-loop containing nucleoside triphosphate hydrolases superfamily protein	4.6766			✓
AT1G34350.1			9.0647			✓
AT1G34770.1			6.1746			✓
AT1G35160.1	GRF4	GF14 protein phi chain	4.5036					✓
AT1G35770.1		transposable element gene						✓
AT1G36280.1		L-Aspartase-like family protein	7.5396			✓
AT1G42440.1			7.2281			✓
AT1G43170.1	RPL3A	ribosomal protein 1	10.8279			✓	✓		✓
AT1G43190.1	PTB3	polypyrimidine tract-binding protein 3	6.8267			✓		✓
AT1G43690.1		ubiquitin interaction motif-containing protein	4.8033						✓
AT1G43800.1		Plant stearoyl-acyl-carrier-protein desaturase family protein	6.5194			✓
AT1G43890.1	RABC1	RAB GTPASE HOMOLOG B18	5.4329			✓
AT1G44110.1	CYCA1;1	Cyclin A1;1	8.2265					✓
AT1G44900.1	MCM2	minichromosome maintenance (MCM2/3/5) family protein	4.7578			✓
AT1G44910.1	PRP40A	pre-mRNA-processing protein 40A	6.4329		✓
AT1G45000.1		AAA-type ATPase family protein	8.4255			✓	✓		✓
AT1G45332.1		Translation elongation factor EFG/EF2 protein	6.2295			✓
AT1G47250.1	PAF2	20S proteasome alpha subunit F2	4.7169			✓
AT1G47260.1	GAMMA CA2	gamma carbonic anhydrase 2	7.2725			✓
AT1G48280.1		hydroxyproline-rich glycoprotein family protein	10.3336		✓
AT1G48380.1	RHL1	root hair initiation protein root hairless 1 (RHL1)	7.596			✓
AT1G48580.1			5.2679			✓
AT1G48630.1	RACK1B_AT	receptor for activated C kinase 1B	7.1249			✓
AT1G48900.1		Signal recognition particle, SRP54 subunit protein	9.4412			✓
AT1G48950.1		C3HC zinc finger-like	7.9297			✓		✓
AT1G49240.1	FIZ1	actin 8	5.2862		✓	✓		✓
AT1G49920.1		MuDR family transposase	4.8642			✓			✓
AT1G50140.1		P-loop containing nucleoside triphosphate hydrolases superfamily protein	6.4465			✓
AT1G50570.1		Calcium-dependent lipid-binding (CaLB domain) family protein	4.1834			✓	✓
AT1G50620.1		RING/FYVE/PHD zinc finger superfamily protein	5.0197			✓
AT1G51080.1			10.4939			✓		✓
AT1G51380.1		DEA(D/H)-box RNA helicase family protein	8.1937			✓
AT1G51420.1	SPP1	sucrose-phosphatase 1	6.0417			✓
AT1G51500.1	WBC12	ABC-2 type transporter family protein	9.6294			✓
AT1G51580.1		RNA-binding KH domain-containing protein	6.0642			✓
AT1G51600.1	ZML2	ZIM-LIKE 2	7.1895			✓
AT1G51620.1		Protein kinase superfamily protein	7.0092			✓
AT1G51745.1		Tudor/PWWP/MBT superfamily protein	6.7041			✓
AT1G52070.1		Mannose-binding lectin superfamily protein	5.1621					✓
AT1G52090.1		transposable element gene				✓
AT1G52150.1	ICU4	Homeobox-leucine zipper family protein / lipid-binding START domain-containing protein	6.3679			✓
AT1G52360.1		Coatomer, beta' subunit	4.574			✓
AT1G52930.1		Ribosomal RNA processing Brix domain protein	10.3647		✓	✓
AT1G52980.1	Nug2	GTP-binding family protein	8.2028			✓
AT1G53280.1	DJ1B	Class I glutamine amidotransferase-like superfamily protein	7.9546			✓
AT1G53500.1	RHM2	NAD-dependent epimerase/dehydratase family protein	6.4085			✓
AT1G53540.1		HSP20-like chaperones superfamily protein	5.1264			✓
AT1G53720.1	CYP59	cyclophilin 59	6.1958		✓
AT1G53730.1	SRF6	STRUBBELIG-receptor family 6	6.518			✓
AT1G53750.1	RPT1A	regulatory particle triple-A 1A	6.5595			✓
AT1G53850.1	PAE1	20S proteasome alpha subunit E1	4.4101			✓			✓
AT1G54050.1		HSP20-like chaperones superfamily protein	8.8457		✓	✓		✓
AT1G54200.1			9.7976			✓
AT1G54250.1	NRPE8A	RNA polymerase Rpb8	6.3524			✓
AT1G54270.1	EIF4A-2	eif4a-2	5.3483		✓	✓	✓	✓	✓
AT1G54350.1	ABCD2	ABC transporter family protein	6.0236			✓
AT1G54690.1	HTA3	gamma histone variant H2AX	11.011			✓		✓
AT1G54770.1		Fcf2 pre-rRNA processing protein	10.8485			✓
AT1G55040.1		zinc finger (Ran-binding) family protein	7.0218					✓
AT1G55060.1	UBQ12	ubiquitin 12	6.6957			✓
AT1G55150.1		DEA(D/H)-box RNA helicase family protein	9.5167			✓
AT1G55350.1	EMB80	calpain-type cysteine protease family	6.5331			✓
AT1G55570.1	sks12	SKU5 similar 12	9.1858			✓
AT1G55860.1	UPL1	ubiquitin-protein ligase 1	4.8465			✓			✓
AT1G55900.1	TIM50	Haloacid dehalogenase-like hydrolase (HAD) superfamily protein	9.6714			✓
AT1G56180.1			8.2069					✓
AT1G56190.1		Phosphoglycerate kinase family protein	8.6294					✓
AT1G56270.1			6.8877			✓
AT1G56345.1		Pseudouridine synthase family protein	7.3565			✓
AT1G56410.1	HSP70T-1	heat shock protein 70 (Hsp 70) family protein	4.9752			✓		✓
AT1G56580.1	SVB	Protein of unknown function, DUF538	7.3597			✓
AT1G57660.1		Translation protein SH3-like family protein	11.1787			✓		✓
AT1G57720.1		Translation elongation factor EF1B, gamma chain	5.4037			✓		✓
AT1G58100.1	TCP8	TCP family transcription factor	6.45			✓
AT1G58250.1	SAB	Golgi-body localisation protein domain ;RNA pol II promoter Fmp27 protein domain	8.5752						✓
AT1G58380.1	XW6	Ribosomal protein S5 family protein	10.9421			✓
AT1G59453.1		B-block binding subunit of TFIIIC	8.6512			✓
AT1G59760.1	MTR4	RNA helicase, ATP-dependent, SK12/DOB1 protein	5.9372			✓
AT1G59860.1		HSP20-like chaperones superfamily protein	7.7898			✓
AT1G59950.1		NAD(P)-linked oxidoreductase superfamily protein	6.1859			✓
AT1G60170.1	emb1220	pre-mRNA processing ribonucleoprotein binding region-containing protein	5.4718			✓		✓
AT1G60200.1		splicing factor PWI domain-containing protein / RNA recognition motif (RRM)-containing protein	5.4277			✓
AT1G60370.1		F-box and associated interaction domains-containing protein	7.2213			✓
AT1G60620.1	RPAC43	RNA polymerase I subunit 43	5.8588		✓	✓
AT1G60650.1	RZ-1b	RNA-binding (RRM/RBD/RNP motifs) family protein with retrovirus zinc finger-like domain	8.5366			✓
AT1G60720.1		RNA-directed DNA polymerase (reverse transcriptase)-related family protein	10.9944			✓
AT1G60850.1	ATRPAC42	DNA-directed RNA polymerase family protein	5.4731		✓	✓	✓		✓
AT1G61000.1			4.6336			✓
AT1G61010.1	CPSF73-I	cleavage and polyadenylation specificity factor 73-I	5.9661			✓			✓
AT1G61150.1		LisH and RanBPM domains containing protein	4.3576			✓
AT1G61570.1	TIM13	translocase of the inner mitochondrial membrane 13	5.0363			✓
AT1G61580.1	RPL3B	R-protein L3 B	10.7793			✓	✓
AT1G61730.1		DNA-binding storekeeper protein-related transcriptional regulator	5.1753			✓
AT1G61790.1		Oligosaccharyltransferase complex/magnesium transporter family protein	9.7815			✓		✓
AT1G62020.1		Coatomer, alpha subunit	6.9641		✓	✓			✓
AT1G63130.1		Tetratricopeptide repeat (TPR)-like superfamily protein	7.9301			✓
AT1G63160.1	RFC2	replication factor C 2	7.8136			✓		✓
AT1G63210.1		Transcription elongation factor Spt6	6.3029			✓
AT1G63500.1		Protein kinase protein with tetratricopeptide repeat domain	7.7226			✓
AT1G63660.1		GMP synthase (glutamine-hydrolyzing), putative / glutamine amidotransferase, putative	6.5128			✓
AT1G63780.1	IMP4	Ribosomal RNA processing Brix domain protein	9.8581		✓	✓
AT1G63810.1			6.8407			✓
AT1G64100.2		pentatricopeptide (PPR) repeat-containing protein	6.0844			✓
AT1G64110.1	DAA1	P-loop containing nucleoside triphosphate hydrolases superfamily protein	6.8232			✓
AT1G64350.1	SEH1H	Transducin/WD40 repeat-like superfamily protein	4.7025			✓
AT1G64520.1	RPN12a	regulatory particle non-ATPase 12A	4.538			✓
AT1G64790.1	ILA	ILITYHIA	7.0244				✓
AT1G65060.2	4CL3	4-coumarate:CoA ligase 3	6.5083		✓
AT1G65130.1		Ubiquitin carboxyl-terminal hydrolase-related protein	5.6005		✓
AT1G66040.1	VIM4	Zinc finger (C3HC4-type RING finger) family protein	7.7576			✓
AT1G66240.1	ATX1	homolog of anti-oxidant 1	8.2052			✓
AT1G66410.1	CAM4	calmodulin 4	3.8865			✓
AT1G66860.1		Class I glutamine amidotransferase-like superfamily protein	6.5175					✓
AT1G67120.1		ATPases;nucleotide binding;ATP binding;nucleoside-triphosphatases;transcription factor binding	4.8819			✓			✓
AT1G67230.1	CRWN1	CROWDED NUCLEI1	4.9613			✓		✓
AT1G67320.1	EMB2813	DNA primase, large subunit family	8.8542			✓
AT1G68310.1	AE7	Protein of unknown function (DUF59)	4.2885			✓
AT1G68790.1	CRWN3	CROWDED NUCLEI3	4.988			✓
AT1G69070.1			5.2036			✓
AT1G69770.1	CMT3	chromomethylase 3	6.996					✓
AT1G70060.1	SNL4	SIN3-like 4	5.0837			✓
AT1G70320.1	UPL2	ubiquitin-protein ligase 2	4.5582			✓
AT1G70770.1		Protein of unknown function DUF2359, transmembrane	9.339			✓
AT1G71130.1	CRF8	Integrase-type DNA-binding superfamily protein	10.2101			✓
AT1G71280.1		DEA(D/H)-box RNA helicase family protein	9.6996			✓
AT1G71820.1	SEC6	SEC6	4.5131					✓
AT1G72320.1	PUM23	pumilio 23	7.8759			✓
AT1G72370.1	RPSAA	40s ribosomal protein SA	4.7761			✓
AT1G72440.1	SWA2	CCAAT-binding factor	4.8433			✓	✓		✓
AT1G72650.1	TRFL6	TRF-like 6	5.2174			✓
AT1G72730.1		DEA(D/H)-box RNA helicase family protein	4.9315		✓
AT1G73240.1			9.39			✓		✓
AT1G74040.1	MAML-3	2-isopropylmalate synthase 1	6.317			✓
AT1G74050.1		Ribosomal protein L6 family protein	10.8941			✓
AT1G74240.1		Mitochondrial substrate carrier family protein	9.9888			✓
AT1G74560.3	NRP1	NAP1-related protein 1	4.9877			✓
AT1G75640.1		Leucine-rich receptor-like protein kinase family protein	7.9277		✓
AT1G75780.1	TUB1	tubulin beta-1 chain	4.419			✓			✓
AT1G75950.1	UIP1	S phase kinase-associated protein 1	4.1668			✓
AT1G76010.1		Alba DNA/RNA-binding protein	10.0579					✓
AT1G76510.1		ARID/BRIGHT DNA-binding domain-containing protein	4.9612			✓			✓
AT1G76540.1	CDKB2;1	cyclin-dependent kinase B2;1	8.7096				✓
AT1G77050.1			9.6731			✓		✓
AT1G77180.1	SKIP	chromatin protein family	9.7465		✓	✓
AT1G77270.1			9.8259			✓
AT1G77470.1	RFC5	replication factor C subunit 3	8.6761			✓			✓
AT1G78570.1	ROL1	rhamnose biosynthesis 1	7.3003			✓
AT1G78650.1	POLD3	DNA-directed DNA polymerases	9.1448			✓
AT1G79000.1	PCAT2	histone acetyltransferase of the CBP family 1	8.5122			✓
AT1G79150.1		binding	8.9658			✓		✓	✓
AT1G79280.1	NUA	nuclear pore anchor	4.7182		✓	✓		✓
AT1G79730.1	ELF7	hydroxyproline-rich glycoprotein family protein	9.2033			✓
AT1G79940.1	ATERDJ2A	DnaJ / Sec63 Brl domains-containing protein	5.0293			✓
AT1G80070.1	SUS2	Pre-mRNA-processing-splicing factor	9.1228		✓	✓	✓	✓	✓
AT1G80270.1	PPR596	PENTATRICOPEPTIDE REPEAT 596	7.7934			✓
AT1G80480.1	PTAC17	plastid transcriptionally active 17	6.0492			✓
AT1G80490.1	TPR1	TOPLESS-related 1	7.1384			✓
AT1G80660.1	HA9	H(+)-ATPase 9	6.3323			✓
AT1G80680.1	SAR3	SUPPRESSOR OF AUXIN RESISTANCE 3	4.8165			✓
AT2G01720.1		Ribophorin I	8.632			✓		✓
AT2G02090.1	ETL1	SNF2 domain-containing protein / helicase domain-containing protein	5.4557			✓		✓	✓
AT2G02160.1		CCCH-type zinc finger family protein	4.8577			✓
AT2G02470.1	AL6	alfin-like 6	4.7641			✓
AT2G02560.1	TIP120	cullin-associated and neddylation dissociated	5.9799			✓			✓
AT2G02930.1	GSTF3	glutathione S-transferase F3	6.7317					✓
AT2G03020.1		Heat shock protein HSP20/alpha crystallin family	8.9904			✓
AT2G03150.1	emb1579	ATP/GTP-binding protein family	6.5129			✓
AT2G03670.1	CDC48B	cell division cycle 48B	7.0765			✓
AT2G03760.1	ST1	sulphotransferase 12	5.1857			✓			✓
AT2G03820.1		nonsense-mediated mRNA decay NMD3 family protein	5.4593			✓	✓		✓
AT2G04030.1	HSP90.5	Chaperone protein htpG family protein	4.6475			✓
AT2G04160.1	AIR3	Subtilisin-like serine endopeptidase family protein	9.8716			✓
AT2G04235.1			5.6297		✓	✓
AT2G04390.1		Ribosomal S17 family protein	10.7202			✓
AT2G05120.1		Nucleoporin, Nup133/Nup155-like	5.123			✓		✓
AT2G05830.1		NagB/RpiA/CoA transferase-like superfamily protein	6.2453			✓			✓
AT2G06210.1	VIP6	binding	4.8833			✓
AT2G06510.1	RPA70A	replication protein A 1A	7.4523			✓
AT2G06990.1	HEN2	RNA helicase, ATP-dependent, SK12/DOB1 protein	6.4046			✓	✓	✓	✓
AT2G07690.1	MCM5	Minichromosome maintenance (MCM2/3/5) family protein	7.4963			✓
AT2G07698.1		ATPase, F1 complex, alpha subunit protein	5.2353			✓		✓
AT2G07740.1		transposable element gene						✓
AT2G09910.1		transposable element gene				✓
AT2G09990.1		Ribosomal protein S5 domain 2-like superfamily protein	10.7907			✓
AT2G12550.1	NUB1	ubiquitin-associated (UBA)/TS-N domain-containing protein	4.6332			✓
AT2G13800.1	SERK5	somatic embryogenesis receptor-like kinase 5	5.4085			✓
AT2G14120.1	DRP3B	dynamin related protein	6.2382			✓
AT2G14680.1	MEE13	myosin heavy chain-related	5.0621			✓
AT2G14870.1		RNA-binding (RRM/RBD/RNP motifs) family protein	5.7264			✓
AT2G15320.1		Leucine-rich repeat (LRR) family protein	8.3058					✓
AT2G15400.1	RBP36B	DNA-directed RNA polymerase family protein	4.5187			✓
AT2G15430.1	RPB35.5A	DNA-directed RNA polymerase family protein	4.3862			✓			✓
AT2G16040.1		hAT dimerisation domain-containing protein / transposase-related	6.4361			✓
AT2G16060.1	NSHB1	hemoglobin 1	8.6933			✓
AT2G16360.1		Ribosomal protein S25 family protein	11.614			✓
AT2G16440.1	MCM4	Minichromosome maintenance (MCM2/3/5) family protein	6.2845			✓
AT2G16480.1			7.1931			✓
AT2G16600.1	ROC3	rotamase CYP 3	8.6269			✓
AT2G16650.1	PRORP2	proteinaceous RNase P 2	6.3328			✓
AT2G17250.1	EMB2762	CCAAT-binding factor	8.4056			✓
AT2G17410.1		ARID/BRIGHT DNA-binding domain-containing protein	4.2866			✓
AT2G17440.1	PIRL5	plant intracellular ras group-related LRR 5	5.3262		✓
AT2G17510.1	EMB2763	ribonuclease II family protein	6.4212			✓
AT2G17930.1		Phosphatidylinositol 3- and 4-kinase family protein with FAT domain	7.2611			✓		✓	✓
AT2G18020.1	EMB2296	Ribosomal protein L2 family	11.5247			✓
AT2G18220.1		Noc2p family	7.0434			✓			✓
AT2G18230.1	PPa2	pyrophosphorylase 2	5.9668			✓
AT2G18330.1		AAA-type ATPase family protein	9.4751			✓
AT2G18510.1	emb2444	RNA-binding (RRM/RBD/RNP motifs) family protein	8.0737			✓		✓
AT2G18750.1		Calmodulin-binding protein	5.2897			✓
AT2G18900.1		Transducin/WD40 repeat-like superfamily protein	7.023		✓	✓		✓
AT2G19520.1	NFC4	Transducin family protein / WD-40 repeat family protein	6.1693			✓
AT2G19590.1	ATACO1	ACC oxidase 1	6.6048			✓
AT2G19640.1	SDG39	ASH1-related protein 2	4.6685		✓	✓
AT2G19730.1		Ribosomal L28e protein family	11.3048			✓
AT2G20140.1	RPT2b	AAA-type ATPase family protein	5.895			✓			✓
AT2G20330.1		Transducin/WD40 repeat-like superfamily protein	5.5802			✓
AT2G20450.1		Ribosomal protein L14	10.8531			✓		✓
AT2G20490.1	NOP10	nucleolar RNA-binding Nop10p family protein	9.9512					✓
AT2G20495.1			9.1349			✓
AT2G20580.1	RPN1A	26S proteasome regulatory subunit S2 1A	4.7181			✓			✓
AT2G20635.1		ATP binding;protein kinases;protein serine/threonine kinases	8.1602			✓
AT2G20800.1	NDB4	NAD(P)H dehydrogenase B4	9.3177			✓			✓
AT2G21150.1	XCT	XAP5 family protein	6.6221			✓
AT2G21160.1		Translocon-associated protein (TRAP), alpha subunit	4.8432			✓
AT2G21270.1	UFD1	ubiquitin fusion degradation 1	6.6818			✓
AT2G21390.1		Coatomer, alpha subunit	6.9054			✓
AT2G21440.1		RNA-binding (RRM/RBD/RNP motifs) family protein	10.1039			✓
AT2G21580.1		Ribosomal protein S25 family protein	11.4248			✓
AT2G21660.1	GRP7	cold, circadian rhythm, and rna binding 2	5.9417		✓	✓		✓	✓
AT2G21870.1	MGP1	copper ion binding;cobalt ion binding;zinc ion binding	6.5944			✓
AT2G22180.1		hydroxyproline-rich glycoprotein family protein	9.6563			✓
AT2G22290.1	RABH1d	RAB GTPase homolog H1D	6.7219			✓
AT2G22370.1			6.5031			✓
AT2G23070.1		Protein kinase superfamily protein	9.8873			✓
AT2G23520.1		Pyridoxal phosphate (PLP)-dependent transferases superfamily protein	6.2057			✓
AT2G23970.1		Class I glutamine amidotransferase-like superfamily protein	5.206			✓
AT2G23980.1	CNGC6	cyclic nucleotide-gated channel 6	9.654					✓
AT2G24590.1	RSZ22a	RNA recognition motif and CCHC-type zinc finger domains containing protein	11.8372			✓		✓
AT2G24960.1			5.2076			✓
AT2G25170.1	SSL2	chromatin remodeling factor CHD3 (PICKLE)	5.2939			✓		✓	✓
AT2G25730.1			5.7801		✓
AT2G26250.1	KCS10	3-ketoacyl-CoA synthase 10	9.3398					✓
AT2G26780.1		ARM repeat superfamily protein	6.6329			✓
AT2G26890.1	KAM2	DNAJ heat shock N-terminal domain-containing protein	6.0163			✓
AT2G26990.1	FUS12	proteasome family protein	5.2349			✓			✓
AT2G27100.1	SE	C2H2 zinc-finger protein SERRATE (SE)	8.6962		✓	✓
AT2G27170.1	TTN7	Structural maintenance of chromosomes (SMC) family protein	6.3403			✓
AT2G27280.1		Coiled-coil domain-containing protein 55 (DUF2040)	9.648			✓
AT2G27470.1	NF-YB11	nuclear factor Y, subunit B11	3.8898			✓
AT2G27530.1	PGY1	Ribosomal protein L1p/L10e family	10.615					✓
AT2G27600.1	VPS4	AAA-type ATPase family protein	6.9632			✓
AT2G28000.1	SLP	chaperonin-60alpha	4.8154			✓
AT2G28230.1		TATA-binding related factor (TRF) of subunit 20 of Mediator complex	8.3827			✓
AT2G28290.1	SYD	P-loop containing nucleoside triphosphate hydrolases superfamily protein	4.4895			✓		✓
AT2G28450.1		zinc finger (CCCH-type) family protein	5.1685			✓
AT2G28600.1		P-loop containing nucleoside triphosphate hydrolases superfamily protein	9.4741			✓		✓
AT2G28620.1		P-loop containing nucleoside triphosphate hydrolases superfamily protein	6.3982			✓
AT2G28720.1		Histone superfamily protein	10.7435						✓
AT2G29040.1		Exostosin family protein	7.7455			✓
AT2G29140.1	PUM3	pumilio 3	6.1321			✓
AT2G29200.1	PUM1	pumilio 1	6.0446			✓
AT2G29210.1		splicing factor PWI domain-containing protein	12.2305			✓
AT2G29500.1		HSP20-like chaperones superfamily protein	6.8177			✓
AT2G29540.1	RPC14	RNApolymerase 14 kDa subunit	4.8523			✓
AT2G29560.1	ENOC	cytosolic enolase	5.1771			✓
AT2G29940.1	PDR3	pleiotropic drug resistance 3	8.7745					✓
AT2G30050.1		transducin family protein / WD-40 repeat family protein	5.5323			✓
AT2G30280.1	RDM4	RNA-directed DNA methylation 4	4.0067			✓
AT2G30290.1	VSR2	VACUOLAR SORTING RECEPTOR 2	7.2646					✓
AT2G30400.1	OFP2	ovate family protein 2	10.2794					✓
AT2G31100.1		alpha/beta-Hydrolases superfamily protein	5.6293			✓
AT2G31140.1		Peptidase S24/S26A/S26B/S26C family protein	6.6768			✓
AT2G31510.1	ATARI7	IBR domain-containing protein	4.8324			✓
AT2G31610.1		Ribosomal protein S3 family protein	10.0446		✓	✓	✓	✓	✓
AT2G31660.1	URM9	ARM repeat superfamily protein	4.5084			✓
AT2G31770.1	ATARI9	RING/U-box superfamily protein	4.6841					✓
AT2G31810.2		ACT domain-containing small subunit of acetolactate synthase protein	9.79			✓
AT2G31970.1	RAD50	DNA repair-recombination protein (RAD50)	6.2129			✓
AT2G32020.1		Acyl-CoA N-acyltransferases (NAT) superfamily protein	4.7188			✓
AT2G32060.1		Ribosomal protein L7Ae/L30e/S12e/Gadd45 family protein	5.698			✓
AT2G32600.1		hydroxyproline-rich glycoprotein family protein	10.0763			✓
AT2G32700.1	MUM1	LEUNIG_homolog	7.0853			✓
AT2G32730.1		26S proteasome regulatory complex, non-ATPase subcomplex, Rpn2/Psmd1 subunit	5.0475			✓
AT2G32910.1		DCD (Development and Cell Death) domain protein	9.2338			✓
AT2G33340.1	MAC3B	MOS4-associated complex 3B	7.7006		✓	✓
AT2G33610.1	SWI3B	switch subunit 3	5.022			✓		✓
AT2G33730.1		P-loop containing nucleoside triphosphate hydrolases superfamily protein	8.8531		✓
AT2G34210.1		Transcription elongation factor Spt5	6.3997			✓
AT2G34357.1		ARM repeat superfamily protein	8.6737			✓			✓
AT2G34470.1	UREG	urease accessory protein G	6.5075			✓			✓
AT2G34480.1		Ribosomal protein L18ae/LX family protein	11.1231			✓		✓
AT2G34560.1		P-loop containing nucleoside triphosphate hydrolases superfamily protein	5.5395			✓
AT2G34900.1	IMB1	Transcription factor GTE6	6.3004			✓
AT2G35340.1	MEE29	helicase domain-containing protein	6.0532			✓
AT2G35540.1		DNAJ heat shock N-terminal domain-containing protein	6.0844			✓
AT2G35630.1	MOR1	ARM repeat superfamily protein	7.6257			✓
AT2G35760.1		Uncharacterised protein family (UPF0497)	10.0367			✓		✓
AT2G35920.1		RNA helicase family protein	8.1523			✓
AT2G36060.2	UEV1C	MMS ZWEI homologue 3	7.0566			✓
AT2G36160.1		Ribosomal protein S11 family protein	11.2995		✓	✓		✓
AT2G36170.1		Ubiquitin supergroup;Ribosomal protein L40e	10.6056			✓
AT2G36200.1		P-loop containing nucleoside triphosphate hydrolases superfamily protein	5.9971			✓	✓	✓	✓
AT2G36340.1		DNA-binding storekeeper protein-related transcriptional regulator	4.1127			✓
AT2G36485.1		ENTH/VHS family protein	8.7537			✓
AT2G36620.1	RPL24A	ribosomal protein L24	11.396			✓			✓
AT2G36670.1		Eukaryotic aspartyl protease family protein	5.1909			✓
AT2G36810.1		ARM repeat superfamily protein	6.0338			✓
AT2G37020.1		Translin family protein	7.0031			✓
AT2G37270.1	RPS5B	ribosomal protein 5B	10.2975		✓	✓		✓
AT2G37470.1		Histone superfamily protein	10.7969			✓
AT2G37550.1	ASP1	ARF-GAP domain 7	6.1984			✓
AT2G37620.1	ACT1	actin 1	5.1624			✓		✓
AT2G37990.1		ribosome biogenesis regulatory protein (RRS1) family protein	10.5566			✓		✓
AT2G38250.1		Homeodomain-like superfamily protein	7.0249			✓
AT2G38280.1	FAC1	AMP deaminase, putative / myoadenylate deaminase, putative	6.2857			✓
AT2G38530.1	LTP2	lipid transfer protein 2	9.0929					✓
AT2G38540.1	LTP1	lipid transfer protein 1	9.0889					✓
AT2G38560.1	TFIIS	transcript elongation factor IIS	9.3269			✓
AT2G38710.1		AMMECR1 family	6.7913			✓
AT2G38730.1		Cyclophilin-like peptidyl-prolyl cis-trans isomerase family protein	8.2917			✓
AT2G38770.1	EMB2765	P-loop containing nucleoside triphosphate hydrolases superfamily protein	5.2981		✓	✓		✓	✓
AT2G39190.1	ATATH8	Protein kinase superfamily protein	8.2172					✓
AT2G39810.1	HOS1	ubiquitin-protein ligases	5.3895			✓
AT2G39960.1		Microsomal signal peptidase 25 kDa subunit (SPC25)	9.4421			✓
AT2G39990.1	eIF3F	eukaryotic translation initiation factor 2	4.733			✓		✓
AT2G40010.1		Ribosomal protein L10 family protein	4.9273			✓
AT2G40290.1		Eukaryotic translation initiation factor 2 subunit 1	4.8079			✓
AT2G40360.1		Transducin/WD40 repeat-like superfamily protein	4.9329		✓	✓
AT2G40430.1			9.4586			✓		✓
AT2G40510.1		Ribosomal protein S26e family protein	11.6501			✓		✓
AT2G40650.1		PRP38 family protein	8.0888			✓			✓
AT2G40920.1		F-box and associated interaction domains-containing protein	7.103			✓
AT2G40930.1	UBP5	ubiquitin-specific protease 5	5.5653			✓
AT2G41380.1		S-adenosyl-L-methionine-dependent methyltransferases superfamily protein	5.1143			✓
AT2G41600.1		Mitochondrial glycoprotein family protein	6.5121					✓
AT2G41620.1		Nucleoporin interacting component (Nup93/Nic96-like) family protein	7.185		✓	✓		✓
AT2G41630.1	TFIIB	transcription factor IIB	6.7705			✓	✓		✓
AT2G41790.1		Insulinase (Peptidase family M16) family protein	5.9375			✓
AT2G41840.1		Ribosomal protein S5 family protein	10.9773			✓
AT2G42100.1		Actin-like ATPase superfamily protein	4.983					✓
AT2G42270.1		U5 small nuclear ribonucleoprotein helicase	5.7751		✓	✓		✓	✓
AT2G42520.1		P-loop containing nucleoside triphosphate hydrolases superfamily protein	7.1129		✓	✓
AT2G42640.1		Mitogen activated protein kinase kinase kinase-related	6.2246		✓
AT2G42740.1	RPL16A	ribosomal protein large subunit 16A	10.4839			✓		✓
AT2G43650.1	EMB2777	Sas10/U3 ribonucleoprotein (Utp) family protein	4.753			✓
AT2G43840.1	UGT74F1	UDP-glycosyltransferase 74 F1	5.079			✓
AT2G43950.1	OEP37	chloroplast outer envelope protein 37	9.5665			✓
AT2G44120.1		Ribosomal protein L30/L7 family protein	10.5811			✓
AT2G44510.1		CDK inhibitor P21 binding protein	4.754			✓
AT2G44610.1	RAB6A	Ras-related small GTP-binding family protein	8.1643			✓
AT2G44730.1		Alcohol dehydrogenase transcription factor Myb/SANT-like family protein	9.4426			✓
AT2G44860.1		Ribosomal protein L24e family protein	10.8051			✓
AT2G44930.1		Plant protein of unknown function (DUF247)	7.2484			✓
AT2G44950.1	RDO4	histone mono-ubiquitination 1	6.8217			✓
AT2G44980.1	ASG3	SNF2 domain-containing protein / helicase domain-containing protein	5.3465			✓
AT2G45030.1		Translation elongation factor EFG/EF2 protein	6.2915			✓
AT2G45460.1		SMAD/FHA domain-containing protein	4.6148			✓
AT2G45710.1		Zinc-binding ribosomal protein family protein	9.193			✓
AT2G46230.1		PIN domain-like family protein	9.9347			✓		✓
AT2G46280.1	TRIP-1	TGF-beta receptor interacting protein 1	6.9967			✓
AT2G46380.1		Protein of unknown function (DUF3133)	7.8561			✓
AT2G46530.1	ARF11	auxin response factor 11	7.0904			✓
AT2G47040.1	VGD1	Plant invertase/pectin methylesterase inhibitor superfamily	9.3206			✓
AT2G47250.1		RNA helicase family protein	7.3381			✓
AT2G47330.1		P-loop containing nucleoside triphosphate hydrolases superfamily protein	5.634			✓
AT2G47620.1	SWI3A	SWITCH/sucrose nonfermenting 3A	4.5327			✓	✓		✓
AT2G47730.1	GSTF8	glutathione S-transferase phi 8	8.9347		✓	✓
AT2G47990.1	SWA1	transducin family protein / WD-40 repeat family protein	10.1548		✓	✓		✓
AT2G48110.1	REF4	reduced epidermal fluorescence 4	6.3568			✓
AT3G01280.1	VDAC1	voltage dependent anion channel 1	9.2337			✓
AT3G01340.1		Transducin/WD40 repeat-like superfamily protein	5.9758		✓	✓
AT3G01460.1	MBD9	methyl-CPG-binding domain 9	5.1781			✓
AT3G01540.1	DRH1	DEAD box RNA helicase 1	10.2451			✓
AT3G01670.1	SEOa		6.7418			✓
AT3G02060.2		DEAD/DEAH box helicase, putative	9.1434			✓
AT3G02270.1		Trimeric LpxA-like enzyme	4.3652			✓
AT3G02450.1		cell division protein ftsH, putative	10.187			✓
AT3G02560.1		Ribosomal protein S7e family protein	10.3703			✓
AT3G02710.1		ARM repeat superfamily protein	4.7399			✓
AT3G02770.1		Ribonuclease E inhibitor RraA/Dimethylmenaquinone methyltransferase	5.7625			✓
AT3G03060.1		P-loop containing nucleoside triphosphate hydrolases superfamily protein	9.6376			✓
AT3G03110.1	XPO1B	exportin 1B	5.5908			✓
AT3G03870.1			4.3868			✓
AT3G04230.1		Ribosomal protein S5 domain 2-like superfamily protein	10.763			✓		✓	✓
AT3G04680.1	CLPS3	CLP-similar protein 3	6.7053			✓
AT3G04740.1	SWP	RNA polymerase II transcription mediators	7.4335			✓
AT3G04770.1	RPSAb	40s ribosomal protein SA B	10.1935			✓
AT3G04840.1		Ribosomal protein S3Ae	10.4198			✓
AT3G04920.1		Ribosomal protein S24e family protein	11.418			✓
AT3G05040.1	HST1	ARM repeat superfamily protein	6.3087			✓
AT3G05070.1			4.5767		✓
AT3G05310.1	MIRO3	MIRO-related GTP-ase 3	5.1345					✓
AT3G05530.1	RPT5A	regulatory particle triple-A ATPase 5A	4.6508			✓	✓	✓
AT3G05540.1		Methionine sulfoxide reductase (MSS4-like) family protein	4.2356		✓	✓
AT3G05680.1	EMB2016	embryo defective 2016	5.7672			✓	✓
AT3G05760.1		C2H2 and C2HC zinc fingers superfamily protein	10.0196		✓
AT3G06400.1	CHR11	chromatin-remodeling protein 11	5.6267			✓		✓
AT3G06480.1		DEAD box RNA helicase family protein	10.4047			✓
AT3G06670.1		binding	4.9146			✓
AT3G06930.1	PRMT4B	protein arginine methyltransferase 4B	4.7928					✓
AT3G07050.1	NSN1	GTP-binding family protein	8.9576			✓	✓	✓	✓
AT3G07110.1		Ribosomal protein L13 family protein	11.0872			✓
AT3G07160.1	GSL10	glucan synthase-like 10	8.6533			✓
AT3G07170.1		Sterile alpha motif (SAM) domain-containing protein	10.3856					✓
AT3G07410.1	RABA5b	RAB GTPase homolog A5B	4.4622			✓
AT3G07600.1		Heavy metal transport/detoxification superfamily protein	7.2461					✓
AT3G07610.1	IBM1	Transcription factor jumonji (jmjC) domain-containing protein	7.7982			✓
AT3G07770.1	Hsp89.1	HEAT SHOCK PROTEIN 89.1	5.0222			✓	✓
AT3G07780.1	OBE1	Protein of unknown function (DUF1423)	7.0869			✓
AT3G08530.1		Clathrin, heavy chain	5.0361			✓		✓	✓
AT3G08580.1	AAC1	ADP/ATP carrier 1	10.3239			✓		✓	✓
AT3G08870.1		Concanavalin A-like lectin protein kinase family protein	6.9496			✓		✓	✓
AT3G08910.1		DNAJ heat shock family protein	9.806			✓
AT3G09180.1			8.1532			✓
AT3G09440.1		Heat shock protein 70 (Hsp 70) family protein	4.6946		✓	✓	✓	✓	✓
AT3G09480.1		Histone superfamily protein	10.7935			✓			✓
AT3G09680.1		Ribosomal protein S12/S23 family protein	11.0337				✓		✓
AT3G09720.1		P-loop containing nucleoside triphosphate hydrolases superfamily protein	10.0204			✓
AT3G09790.1	UBQ8	ubiquitin 8	9.5249		✓	✓		✓
AT3G09880.1	ATB' BETA	Protein phosphatase 2A regulatory B subunit family protein	6.6161			✓
AT3G09900.1	RABE1e	RAB GTPase homolog E1E	8.4305			✓
AT3G10070.1	TAFII58	TBP-associated factor 12	10.4235			✓
AT3G10100.1		transposable element gene				✓
AT3G10130.1		SOUL heme-binding family protein	9.7177					✓
AT3G10270.1	GYRB1	DNA GYRASE B1	6.7251		✓
AT3G10380.1	SEC8	subunit of exocyst complex 8	5.7607			✓
AT3G10410.1	SCPL49	SERINE CARBOXYPEPTIDASE-LIKE 49	5.0271			✓
AT3G10530.1		Transducin/WD40 repeat-like superfamily protein	10.1373		✓
AT3G10650.1	NUP1		10.1376			✓		✓
AT3G10690.1	GYRA	DNA GYRASE A	6.8858		✓
AT3G10730.1	SUN2	SAD1/UNC-84 domain protein 2	9.6686			✓
AT3G10920.1	MSD1	manganese superoxide dismutase 1	8.8353					✓
AT3G11100.1		sequence-specific DNA binding transcription factors	5.1728			✓
AT3G11130.1		Clathrin, heavy chain	5.0569			✓			✓
AT3G11270.1	MEE34	Mov34/MPN/PAD-1 family protein	6.149			✓
AT3G11330.1	PIRL9	plant intracellular ras group-related LRR 9	4.4764			✓
AT3G11400.1	EIF3G1	eukaryotic translation initiation factor 3G1	8.4468			✓
AT3G11402.1		Cysteine/Histidine-rich C1 domain family protein	7.972			✓
AT3G11510.1		Ribosomal protein S11 family protein	11.2995			✓		✓
AT3G11630.1		Thioredoxin superfamily protein	7.5686			✓
AT3G11710.1	ATKRS-1	lysyl-tRNA synthetase 1	6.1479					✓
AT3G11730.1	RABD1	Ras-related small GTP-binding family protein	4.8971			✓
AT3G11830.1		TCP-1/cpn60 chaperonin family protein	6.297			✓
AT3G11890.1		Sterile alpha motif (SAM) domain-containing protein	10.1324		✓
AT3G11940.1	RPS5A	ribosomal protein 5A	10.2188			✓		✓
AT3G12110.1	ACT11	actin-11	5.0503			✓
AT3G12210.1		DNA binding	8.1917			✓
AT3G12280.1	RBR1	retinoblastoma-related 1	7.9642			✓			✓
AT3G12380.1	ATARP5	actin-related protein 5	4.8895			✓
AT3G12580.1	HSP70	heat shock protein 70	4.879		✓	✓		✓	✓
AT3G12590.1			5.9042					✓
AT3G12670.1	emb2742	CTP synthase family protein	6.639			✓
AT3G12760.1			4.7573			✓
AT3G12860.1		NOP56-like pre RNA processing ribonucleoprotein	9.2309			✓		✓
AT3G13210.1		crooked neck protein, putative / cell cycle protein, putative	7.192			✓
AT3G13290.1	VCR	varicose-related	5.9514			✓
AT3G13300.1	VCS	Transducin/WD40 repeat-like superfamily protein	6.0067			✓
AT3G13350.1		HMG (high mobility group) box protein with ARID/BRIGHT DNA-binding domain	9.0383			✓
AT3G13360.1	WIP3	WPP domain interacting protein 3	5.5274						✓
AT3G13670.1		Protein kinase family protein	9.662			✓		✓
AT3G13920.1	TIF4A1	eukaryotic translation initiation factor 4A1	5.36			✓
AT3G13930.1		Dihydrolipoamide acetyltransferase, long form protein	7.7542			✓
AT3G14120.1			4.7216			✓		✓
AT3G14600.1		Ribosomal protein L18ae/LX family protein	10.9731			✓
AT3G14710.1		RNI-like superfamily protein	8.0579		✓
AT3G14790.1	RHM3	rhamnose biosynthesis 3	6.5165			✓
AT3G14890.1		phosphoesterase	6.5719			✓
AT3G15000.1		cobalt ion binding	9.6063			✓
AT3G15600.1		transposable element gene						✓
AT3G15880.1	WSIP2	WUS-interacting protein 2	7.4361			✓
AT3G15970.1		NUP50 (Nucleoporin 50 kDa) protein	4.463			✓
AT3G15980.1		Coatomer, beta' subunit	4.5736		✓	✓
AT3G16310.1		mitotic phosphoprotein N' end (MPPN) family protein	10.0592			✓
AT3G16640.1	TCTP	translationally controlled tumor protein	4.2577		✓	✓
AT3G16650.1		Transducin/WD40 repeat-like superfamily protein	9.7886		✓	✓
AT3G16810.1	PUM24	pumilio 24	9.6451			✓		✓	✓
AT3G16830.1	TPR2	TOPLESS-related 2	7.2839			✓
AT3G16840.1		P-loop containing nucleoside triphosphate hydrolases superfamily protein	8.6642			✓		✓
AT3G17390.1	SAMS3	S-adenosylmethionine synthetase family protein	5.6056		✓	✓
AT3G17590.1	CHE1	transcription regulatory protein SNF5, putative (BSH)	5.8478			✓
AT3G17720.1		Pyridoxal phosphate (PLP)-dependent transferases superfamily protein	5.0651			✓
AT3G17740.1			4.7494			✓	✓
AT3G17970.1	TOC64-III	translocon at the outer membrane of chloroplasts 64-III	8.5163			✓
AT3G18035.1	HON4	winged-helix DNA-binding transcription factor family protein	10.5927			✓		✓
AT3G18090.1	NRPD2B	nuclear RNA polymerase D2B	8.853			✓
AT3G18130.1	RACK1C_AT	receptor for activated C kinase 1C	7.1376			✓
AT3G18165.1	MOS4	modifier of snc1,4	5.0443			✓
AT3G18210.1		2-oxoglutarate (2OG) and Fe(II)-dependent oxygenase superfamily protein	7.2421			✓
AT3G18215.1		Protein of unknown function, DUF599	8.8507			✓
AT3G18380.1	SHH2	sequence-specific DNA binding transcription factors;sequence-specific DNA binding	8.3772			✓
AT3G18520.1	HDA15	histone deacetylase 15	5.7042		✓	✓		✓
AT3G18524.1	MSH2	MUTS homolog 2	6.0249			✓
AT3G18780.1	LSR2	actin 2	5.4333			✓
AT3G19120.1		PIF / Ping-Pong family of plant transposases	8.2025			✓
AT3G19130.1	RBP47B	RNA-binding protein 47B	6.5578			✓
AT3G19140.1	DNF	RING/U-box superfamily protein	6.0553					✓
AT3G19300.1		Protein kinase superfamily protein	6.7692			✓
AT3G19570.1	SCO3	Family of unknown function (DUF566)	11.0688			✓
AT3G19740.1		P-loop containing nucleoside triphosphate hydrolases superfamily protein	6.0663			✓
AT3G19760.1	EIF4A-III	eukaryotic initiation factor 4A-III	6.1304		✓	✓		✓
AT3G19895.1		RING/U-box superfamily protein	8.1684			✓
AT3G19910.1		RING/U-box superfamily protein	3.6243		✓
AT3G20000.1	TOM40	translocase of the outer mitochondrial membrane 40	6.8102			✓		✓
AT3G20070.1	TTN9	titan9	8.4582			✓
AT3G20120.1	CYP705A21	cytochrome P450, family 705, subfamily A, polypeptide 21	7.2237					✓
AT3G20250.1	PUM5	pumilio 5	5.8388			✓
AT3G20370.1		TRAF-like family protein	6.5366			✓
AT3G20780.1	TOP6B	topoisomerase 6 subunit B	9.6889			✓
AT3G20890.1		RNA-binding (RRM/RBD/RNP motifs) family protein	6.8907			✓
AT3G20920.1		translocation protein-related	6.3925			✓
AT3G21100.1		RNA-binding (RRM/RBD/RNP motifs) family protein	6.1133			✓
AT3G21175.1	ZML1	ZIM-like 1	6.7956			✓
AT3G21220.1	MKK5	MAP kinase kinase 5	8.8631			✓
AT3G21540.1		transducin family protein / WD-40 repeat family protein	7.3079		✓	✓	✓		✓
AT3G21865.1	PEX22	peroxin 22	8.2137			✓
AT3G22110.1	PAC1	20S proteasome alpha subunit C1	7.142			✓
AT3G22170.1	FHY3	far-red elongated hypocotyls 3	7.0309			✓
AT3G22220.1		hAT transposon superfamily	5.3566			✓		✓
AT3G22230.1		Ribosomal L27e protein family	10.9842			✓
AT3G22320.1	RPB5A	Eukaryotic rpb5 RNA polymerase subunit family protein	10.054		✓	✓		✓
AT3G22330.1	PMH2	putative mitochondrial RNA helicase 2	9.7287			✓
AT3G22520.1			5.0476			✓
AT3G22590.1	PHP	PLANT HOMOLOGOUS TO PARAFIBROMIN	7.6173			✓			✓
AT3G22660.1		rRNA processing protein-related	7.81		✓	✓		✓
AT3G22845.1		emp24/gp25L/p24 family/GOLD family protein	6.8614			✓
AT3G22990.1	LFR	ARM repeat superfamily protein	6.7907			✓		✓	✓
AT3G23430.1	PHO1	phosphate 1	9.8804					✓
AT3G23620.1		Ribosomal RNA processing Brix domain protein	10.402			✓		✓	✓
AT3G23780.1	NRPE2	nuclear RNA polymerase D2A	8.4163			✓
AT3G23900.1		RNA recognition motif (RRM)-containing protein	10.7655			✓
AT3G23910.1			4.3367			✓
AT3G24080.1		KRR1 family protein	4.4488		✓			✓
AT3G24255.1		RNA-directed DNA polymerase (reverse transcriptase)-related family protein	7.3931			✓
AT3G24520.1	HSFC1	heat shock transcription factor C1	6.016						✓
AT3G24860.1		Homeodomain-like superfamily protein	9.7586			✓
AT3G25040.1	ERD2B	endoplasmic reticulum retention defective 2B	9.5757					✓
AT3G25400.1			4.6326			✓
AT3G25940.1		TFIIB zinc-binding protein	7.2428			✓
AT3G26070.1		Plastid-lipid associated protein PAP / fibrillin family protein	10.3471					✓
AT3G26560.1		ATP-dependent RNA helicase, putative	6.7765			✓			✓
AT3G26618.1	ERF1-3	eukaryotic release factor 1-3	5.1711			✓
AT3G26820.1		Esterase/lipase/thioesterase family protein	8.8376					✓
AT3G26990.1		ENTH/VHS family protein	6.4613			✓
AT3G27120.1		P-loop containing nucleoside triphosphate hydrolases superfamily protein	7.3663			✓
AT3G27130.1			8.3181			✓
AT3G28570.1		P-loop containing nucleoside triphosphate hydrolases superfamily protein	9.4904			✓
AT3G28730.1	SSRP1	high mobility group	5.5598			✓			✓
AT3G28770.1		Protein of unknown function (DUF1216)	4.7303			✓
AT3G28910.1	MYB30	myb domain protein 30	8.068			✓
AT3G29280.1			4.8268			✓
AT3G29320.1	PHS1	Glycosyl transferase, family 35	5.1277			✓
AT3G29763.1		General transcription factor 2-related zinc finger protein	8.4373		✓
AT3G42050.1		vacuolar ATP synthase subunit H family protein	7.0356			✓
AT3G42640.1	HA8	H(+)-ATPase 8	5.5126			✓
AT3G42660.1		transducin family protein / WD-40 repeat family protein	6.2849			✓
AT3G43190.1	SUS4	sucrose synthase 4	6.5459			✓
AT3G43240.1		ARID/BRIGHT DNA-binding domain-containing protein	6.9434			✓
AT3G43300.1	BEN1	HOPM interactor 7	5.2593			✓			✓
AT3G43590.1		zinc knuckle (CCHC-type) family protein	7.6536			✓
AT3G44110.1	J3	DNAJ homologue 3	6.0021		✓	✓		✓	✓
AT3G44330.1			6.3658			✓
AT3G44530.1	HIRA	homolog of histone chaperone HIRA	6.8354			✓
AT3G44980.1			10.3533			✓
AT3G45850.1		P-loop containing nucleoside triphosphate hydrolases superfamily protein	5.8939			✓			✓
AT3G46030.1	HTB11	Histone superfamily protein	10.7716					✓
AT3G46060.1	RABE1c	RAB GTPase homolog 8A	8.0221			✓
AT3G46230.1	HSP17.4	heat shock protein 17.4	4.9424			✓
AT3G46520.1	ACT12	actin-12	5.2892			✓
AT3G46700.1		UDP-Glycosyltransferase superfamily protein	6.513			✓		✓
AT3G46740.1	TOC75-III	translocon at the outer envelope membrane of chloroplasts 75-III	9.0973			✓		✓	✓
AT3G46970.1	PHS2	alpha-glucan phosphorylase 2	5.9751			✓
AT3G47340.1	DIN6	glutamine-dependent asparagine synthase 1	6.6291			✓
AT3G48425.1		DNAse I-like superfamily protein	8.346			✓
AT3G48670.1	RDM12	XH/XS domain-containing protein	5.6567			✓
AT3G48680.1	GAMMA CAL2	gamma carbonic anhydrase-like 2	8.8683			✓
AT3G48750.1	CDKA;1	cell division control 2	6.9196			✓
AT3G48870.1	HSP93-III	Clp ATPase	6.3547			✓
AT3G48930.1	EMB1080	Nucleic acid-binding, OB-fold-like protein	11.2571			✓		✓
AT3G48940.1		Remorin family protein	9.7476		✓
AT3G49000.1		RNA polymerase III subunit RPC82 family protein	6.8542			✓		✓
AT3G49240.1	emb1796	Pentatricopeptide repeat (PPR) superfamily protein	5.2046			✓
AT3G49600.1	UBP26	ubiquitin-specific protease 26	5.8813			✓
AT3G49830.1		P-loop containing nucleoside triphosphate hydrolases superfamily protein	5.2378		✓	✓
AT3G49860.1	ATARLA1B	ADP-ribosylation factor-like A1B	5.7038					✓
AT3G49870.1	ATARLA1C	ADP-ribosylation factor-like A1C	7.9348			✓
AT3G50000.1	CKA2	casein kinase II, alpha chain 2	8.4146			✓
AT3G50500.1	SRK2D	SNF1-related protein kinase 2.2	4.4707			✓
AT3G51190.1		Ribosomal protein L2 family	11.1485					✓
AT3G51730.1		saposin B domain-containing protein	4.7411			✓
AT3G52300.1	ATPQ	ATP synthase D chain, mitochondrial	4.8153			✓
AT3G52580.1		Ribosomal protein S11 family protein	11.2995			✓		✓
AT3G52660.1		RNA-binding (RRM/RBD/RNP motifs) family protein	4.7527			✓
AT3G52860.1			6.0349			✓
AT3G53650.1		Histone superfamily protein	10.8247			✓
AT3G53870.1		Ribosomal protein S3 family protein	10.0446			✓
AT3G53920.1	SIGC	RNApolymerase sigma-subunit C	10.3888		✓	✓
AT3G54110.1	UCP1	plant uncoupling mitochondrial protein 1	10.0965			✓		✓
AT3G54170.1	FIP37	FKBP12 interacting protein 37	4.6347		✓
AT3G54180.1	CDKB1;1	cyclin-dependent kinase B1;1	8.7759			✓
AT3G54280.1	RGD3	DNA binding;ATP binding;nucleic acid binding;binding;helicases;ATP binding;DNA binding;helicases	5.5897			✓			✓
AT3G54470.1		uridine 5'-monophosphate synthase / UMP synthase (PYRE-F) (UMPS)	7.251			✓
AT3G54610.1	HAT1	histone acetyltransferase of the GNAT family 1	6.4166			✓
AT3G54630.1			6.0844			✓		✓
AT3G54670.1	TTN8	Structural maintenance of chromosomes (SMC) family protein	8.0078			✓
AT3G54710.1	CDT1B	homolog of yeast CDT1 B homolog of yeast CDT1 B	4.7328			✓
AT3G54760.1		dentin sialophosphoprotein-related	4.0755			✓
AT3G54840.1	RABF1	Ras-related small GTP-binding family protein	6.5362			✓
AT3G55005.1	TON1B	tonneau 1b (TON1b)	4.7757					✓
AT3G55200.1	SAP130a	Cleavage and polyadenylation specificity factor (CPSF) A subunit protein	5.2198		✓	✓
AT3G55340.1	PHIP1	phragmoplastin interacting protein 1	8.5646			✓
AT3G55360.1	TSC13	3-oxo-5-alpha-steroid 4-dehydrogenase family protein	9.7536			✓		✓
AT3G55380.1	UBC14	ubiquitin-conjugating enzyme 14	5.2451			✓			✓
AT3G55410.1		2-oxoglutarate dehydrogenase, E1 component	6.9212			✓
AT3G55510.1	RBL	Noc2p family	9.123			✓
AT3G55620.1	emb1624	Translation initiation factor IF6	4.3661		✓	✓		✓
AT3G56150.1	TIF3C1	eukaryotic translation initiation factor 3C	4.9971			✓			✓
AT3G56720.1			9.973				✓
AT3G56860.1	UBA2A	UBP1-associated protein 2A	4.8142			✓
AT3G56900.1		Transducin/WD40 repeat-like superfamily protein	5.9388		✓	✓		✓	✓
AT3G56990.1	EDA7	embryo sac development arrest 7	7.7041			✓
AT3G57290.1	TIF3E1	eukaryotic translation initiation factor 3E	5.6635			✓		✓
AT3G57350.1		Nucleoporin interacting component (Nup93/Nic96-like) family protein	6.8277			✓		✓
AT3G57520.1	SIP2	seed imbibition 2	5.4901			✓
AT3G57660.1	NRPA1	nuclear RNA polymerase A1	6.2812		✓	✓		✓
AT3G57940.1		Domain of unknown function (DUF1726) ;Putative ATPase (DUF699)	7.5401			✓		✓
AT3G57990.1			10.0354			✓
AT3G58180.1		ARM repeat superfamily protein	4.5864			✓
AT3G58210.1		TRAF-like family protein	5.7367			✓
AT3G58570.1		P-loop containing nucleoside triphosphate hydrolases superfamily protein	7.9113			✓
AT3G58780.1	SHP1	K-box region and MADS-box transcription factor family protein	9.397			✓
AT3G59600.1	NRPE8B	RNA polymerase Rpb8	6.3541			✓
AT3G59980.1		Nucleic acid-binding, OB-fold-like protein	8.0683			✓
AT3G60190.1	EDR3	DYNAMIN-like 1E	7.5939			✓
AT3G60240.2	EIF4G	eukaryotic translation initiation factor 4G	7.7717			✓
AT3G60330.1	HA7	H(+)-ATPase 7	6.8284			✓
AT3G60340.1		alpha/beta-Hydrolases superfamily protein	4.9979			✓
AT3G60770.1		Ribosomal protein S13/S15	11.0738			✓		✓
AT3G60830.1	ATARP7	actin-related protein 7	4.5354			✓		✓	✓
AT3G60860.1		SEC7-like guanine nucleotide exchange family protein	5.2002			✓
AT3G61140.1	SK31	26S proteasome, regulatory subunit Rpn7;Proteasome component (PCI) domain	7.3378			✓
AT3G61720.1		Ca2+dependent plant phosphoribosyltransferase family protein	8.9665					✓
AT3G61760.1	DL1B	DYNAMIN-like 1B	7.8868			✓
AT3G62010.1			7.0185			✓
AT3G62140.1			4.9599			✓
AT3G62310.1		RNA helicase family protein	7.3379			✓
AT3G62330.1		Zinc knuckle (CCHC-type) family protein	8.9357			✓
AT3G62360.1		Carbohydrate-binding-like fold	6.3679			✓
AT3G62490.1		transposable element gene				✓
AT3G62530.1		ARM repeat superfamily protein	6.5272			✓		✓	✓
AT3G62770.1	ATG18a	Transducin/WD40 repeat-like superfamily protein	7.8181			✓
AT3G62910.1	APG3	Peptide chain release factor 1	7.7893			✓
AT3G63130.1	RANGAP1	RAN GTPase activating protein 1	4.3424		✓	✓		✓
AT4G00200.1		AT hook motif DNA-binding family protein	10.0134			✓		✓
AT4G00290.1		Mechanosensitive ion channel protein	9.3778		✓
AT4G00390.1		DNA-binding storekeeper protein-related transcriptional regulator	6.0481			✓
AT4G01780.1		XH/XS domain-containing protein	5.4775			✓
AT4G02030.1		Vps51/Vps67 family (components of vesicular transport) protein	6.2038			✓
AT4G02390.1	PP	poly(ADP-ribose) polymerase	6.1304			✓
AT4G02400.1		U3 ribonucleoprotein (Utp) family protein	5.6691			✓
AT4G02480.1		AAA-type ATPase family protein	5.7502			✓
AT4G02510.1	TOC86	translocon at the outer envelope membrane of chloroplasts 159	4.167			✓			✓
AT4G02520.1	GSTF2	glutathione S-transferase PHI 2	6.315		✓	✓
AT4G02570.1	CUL1	cullin 1	7.1398			✓
AT4G02640.1	BZO2H1	bZIP transcription factor family protein	5.0999			✓
AT4G02930.1		GTP binding Elongation factor Tu family protein	6.6842			✓
AT4G03090.1		sequence-specific DNA binding;sequence-specific DNA binding transcription factors	6.8172			✓
AT4G03430.1	STA1	pre-mRNA splicing factor-related	7.2477		✓	✓	✓	✓	✓
AT4G03470.1		Ankyrin repeat family protein	7.4465					✓
AT4G03550.1	PMR4	glucan synthase-like 5	9.2476					✓
AT4G03830.1		Protein of unknown function, DUF601	9.2964		✓
AT4G04200.1		Microsomal signal peptidase 25 kDa subunit (SPC25)	9.2541			✓
AT4G04695.1	CPK31	calcium-dependent protein kinase 31	6.3168					✓
AT4G04900.1	RIC10	ROP-interactive CRIB motif-containing protein 10	10.8164			✓
AT4G04920.1	SFR6	sensitive to freezing 6	6.0468			✓
AT4G04940.1		transducin family protein / WD-40 repeat family protein	6.944		✓	✓
AT4G05320.5	UBQ10	polyubiquitin 10	9.0184		✓			✓
AT4G05410.1	YAO	Transducin/WD40 repeat-like superfamily protein	6.1815		✓
AT4G07410.1	PCN	Transducin family protein / WD-40 repeat family protein	6.5096		✓
AT4G08170.1		Inositol 1,3,4-trisphosphate 5/6-kinase family protein	8.7722		✓	✓		✓
AT4G08350.1	GTA2	global transcription factor group A2	5.082			✓
AT4G08770.1	Prx37	Peroxidase superfamily protein	7.718		✓
AT4G08990.1		DNA (cytosine-5-)-methyltransferase family protein	5.9527			✓
AT4G09000.1	GRF1	general regulatory factor 1	4.4235			✓
AT4G09500.1		UDP-Glycosyltransferase superfamily protein	6.7571			✓
AT4G10420.1		FBD / Leucine Rich Repeat domains containing protein	5.7038			✓
AT4G10670.1	GTC2	GTC2	9.9639			✓
AT4G10710.1	SPT16	global transcription factor C	5.8443			✓		✓
AT4G10790.1		UBX domain-containing protein	4.5766			✓
AT4G10955.1		alpha/beta-Hydrolases superfamily protein	8.2815			✓
AT4G11130.1	SMD1	RNA-dependent RNA polymerase 2	6.6193			✓
AT4G11160.1		Translation initiation factor 2, small GTP-binding protein	7.1758		✓
AT4G11260.1	SGT1B	phosphatase-related	4.7475			✓
AT4G11420.1	TIF3A1	eukaryotic translation initiation factor 3A	9.744			✓
AT4G11600.1	PHGPX	glutathione peroxidase 6	9.8566			✓
AT4G11790.1		Pleckstrin homology (PH) domain superfamily protein	9.5851			✓			✓
AT4G12430.1	TPPF	Haloacid dehalogenase-like hydrolase (HAD) superfamily protein	9.5712			✓
AT4G12600.1		Ribosomal protein L7Ae/L30e/S12e/Gadd45 family protein	6.5143			✓		✓
AT4G13520.1	SMAP1	small acidic protein 1	3.3148			✓
AT4G13750.1	NOV	Histidine kinase-, DNA gyrase B-, and HSP90-like ATPase family protein	6.3449			✓
AT4G14140.1	MET2	DNA methyltransferase 2	5.66			✓
AT4G14660.1	NRPE7	RNA polymerase Rpb7-like, N-terminal domain	7.6584			✓
AT4G14700.1	ORC1A	origin recognition complex 1	7.5081					✓
AT4G15000.1		Ribosomal L27e protein family	10.9598			✓
AT4G15020.1		hAT transposon superfamily	4.7439			✓
AT4G15236.1	ABCG43	ABC-2 and Plant PDR ABC-type transporter family protein	8.3774		✓
AT4G15570.1	MAA3	P-loop containing nucleoside triphosphate hydrolases superfamily protein	5.4531		✓
AT4G15802.1	HSBP	heat shock factor binding protein	3.9876			✓
AT4G15850.1	RH1	RNA helicase 1	9.5302			✓			✓
AT4G15900.1	PRL1	pleiotropic regulatory locus 1	9.304		✓	✓
AT4G16143.1	IMPA-2	importin alpha isoform 2	6.7771			✓
AT4G16630.1		DEA(D/H)-box RNA helicase family protein	5.3255			✓
AT4G16680.1		P-loop containing nucleoside triphosphate hydrolases superfamily protein	8.4039			✓
AT4G17660.1		Protein kinase superfamily protein	9.7584			✓
AT4G17950.1		AT hook motif DNA-binding family protein	10.0608			✓
AT4G18040.1	eIF4E1	eukaryotic translation initiation factor 4E	4.764					✓
AT4G18100.1		Ribosomal protein L32e	11.5387			✓		✓
AT4G18430.1	RABA1e	RAB GTPase homolog A1E	6.0354			✓
AT4G19006.1		Proteasome component (PCI) domain protein	4.898			✓		✓
AT4G19610.1		nucleotide binding;nucleic acid binding;RNA binding	7.1167			✓		✓
AT4G20730.1		transposable element gene			✓	✓		✓
AT4G20850.1	TPP2	tripeptidyl peptidase ii	5.9292			✓
AT4G21110.1		G10 family protein	8.1995		✓	✓
AT4G21150.1	HAP6	ribophorin II (RPN2) family protein	7.6258			✓
AT4G21660.1		proline-rich spliceosome-associated (PSP) family protein	4.8469			✓
AT4G21900.1	PRORP3	proteinaceous RNase P 3	7.4514			✓
AT4G22730.1		Leucine-rich repeat protein kinase family protein	6.7689		✓
AT4G23540.1		ARM repeat superfamily protein	9.1179			✓			✓
AT4G23860.1		PHD finger protein-related	4.3261			✓
AT4G23980.1	ARF9	auxin response factor 9	6.9538					✓
AT4G24060.1		Dof-type zinc finger DNA-binding family protein	7.6258			✓
AT4G24190.1	SHD	Chaperone protein htpG family protein	4.6612			✓
AT4G24450.1	PWD	phosphoglucan, water dikinase	8.6522			✓
AT4G24820.1		26S proteasome, regulatory subunit Rpn7;Proteasome component (PCI) domain	5.7761			✓		✓
AT4G24860.1		P-loop containing nucleoside triphosphate hydrolases superfamily protein	6.8422			✓
AT4G25180.1		RNA polymerase III RPC4	5.1651			✓
AT4G25340.1	FKBP53	FK506 BINDING PROTEIN 53	4.6633		✓	✓			✓
AT4G25500.1	RSP35	arginine/serine-rich splicing factor 35	10.7579			✓	✓
AT4G25550.1		Cleavage/polyadenylation specificity factor, 25kDa subunit	9.4835			✓
AT4G25730.1		FtsJ-like methyltransferase family protein	9.3359			✓		✓
AT4G25800.1		Calmodulin-binding protein	5.1339			✓
AT4G25920.1		Protein of unknown function (DUF295)	5.7246			✓
AT4G26110.1	NAP1;1	nucleosome assembly protein1;1	4.1131		✓
AT4G26640.2	WRKY20	WRKY family transcription factor family protein	7.2446			✓
AT4G26720.1	PPX1	protein phosphatase X 1	4.7632			✓
AT4G26840.1	SUMO1	small ubiquitin-like modifier 1	4.6918			✓
AT4G27010.1	EMB2788		6.4007			✓
AT4G27070.1	TSB2	tryptophan synthase beta-subunit 2	6.6601			✓
AT4G27090.1		Ribosomal protein L14	10.7687			✓		✓
AT4G27220.1		NB-ARC domain-containing disease resistance protein	7.0252			✓		✓
AT4G27450.1		Aluminium induced protein with YGL and LRDR motifs	5.6489			✓
AT4G27500.1	PPI1	proton pump interactor 1	9.6198		✓
AT4G27585.1		SPFH/Band 7/PHB domain-containing membrane-associated protein family	6.8098			✓
AT4G27640.1		ARM repeat superfamily protein	4.5188			✓			✓
AT4G27680.1		P-loop containing nucleoside triphosphate hydrolases superfamily protein	6.0343			✓	✓
AT4G27960.2	UBC9	ubiquitin conjugating enzyme 9	7.5019			✓
AT4G28200.1			5.8133			✓	✓		✓
AT4G28390.1	ATAAC3	ADP/ATP carrier 3	10.2631			✓
AT4G28440.1		Nucleic acid-binding, OB-fold-like protein	10.0689			✓
AT4G28470.1	RPN1B	26S proteasome regulatory subunit S2 1B	4.7316			✓		✓
AT4G28480.1		DNAJ heat shock family protein	9.4119			✓
AT4G28510.1	PHB1	prohibitin 1	9.7318			✓
AT4G28530.1	NAC074	NAC domain containing protein 74	6.066			✓
AT4G28680.1	TYRDC1	L-tyrosine decarboxylase	6.9815			✓
AT4G29170.1	ATMND1	Mnd1 family protein	4.8917			✓
AT4G29410.1		Ribosomal L28e protein family	11.7071					✓
AT4G29780.1			7.376			✓
AT4G29830.1	VIP3	Transducin/WD40 repeat-like superfamily protein	6.237			✓
AT4G30150.1			6.9406			✓			✓
AT4G30190.1	PMA2	H(+)-ATPase 2	6.9922			✓
AT4G30220.1	RUXF	small nuclear ribonucleoprotein F	4.0475			✓
AT4G30935.1	WRKY32	WRKY DNA-binding protein 32	5.8948			✓
AT4G30990.1		ARM repeat superfamily protein	6.7823			✓		✓
AT4G31160.1	DCAF1	DDB1-CUL4 associated factor 1	4.7614			✓		✓
AT4G31210.1		DNA topoisomerase, type IA, core	9.8869			✓
AT4G31360.1		selenium binding	9.2211		✓
AT4G31430.1			5.2726			✓			✓
AT4G31480.1		Coatomer, beta subunit	5.6944			✓		✓
AT4G31490.1		Coatomer, beta subunit	5.8747			✓
AT4G31510.1			5.0245			✓
AT4G31580.1	SRZ22	serine/arginine-rich 22	11.9343		✓
AT4G31700.1	RPS6A	ribosomal protein S6	11.312			✓
AT4G32270.1		Ubiquitin-like superfamily protein	10.6078			✓		✓
AT4G32720.1	La1	La protein 1	4.7956			✓	✓		✓
AT4G32820.1		Tetratricopeptide repeat (TPR)-like superfamily protein	6.1487			✓
AT4G32910.1			6.5506			✓
AT4G33070.1		Thiamine pyrophosphate dependent pyruvate decarboxylase family protein	5.972		✓	✓		✓
AT4G33250.1	TIF3K1	eukaryotic translation initiation factor 3K	4.6327			✓		✓
AT4G33370.1		DEA(D/H)-box RNA helicase family protein	7.0512		✓	✓
AT4G33530.1	KUP5	K+ uptake permease 5	5.2576		✓
AT4G33950.1	SRK2E	Protein kinase superfamily protein	4.6904			✓
AT4G34200.1	EDA9	D-3-phosphoglycerate dehydrogenase	6.5324			✓
AT4G34270.1		TIP41-like family protein	5.2852			✓
AT4G34430.1	CHB3	DNA-binding family protein	4.624			✓		✓	✓
AT4G34450.1		coatomer gamma-2 subunit, putative / gamma-2 coat protein, putative / gamma-2 COP, putative	4.8019		✓	✓	✓	✓	✓
AT4G34555.1		Ribosomal protein S25 family protein	11.4248			✓
AT4G34670.1		Ribosomal protein S3Ae	10.404			✓		✓
AT4G34910.1		P-loop containing nucleoside triphosphate hydrolases superfamily protein	9.1588			✓		✓	✓
AT4G35000.1	APX3	ascorbate peroxidase 3	6.9571			✓
AT4G35310.1	CPK5	calmodulin-domain protein kinase 5	4.9662			✓
AT4G35970.1	APX5	ascorbate peroxidase 5	9.02			✓
AT4G36080.1		phosphotransferases, alcohol group as acceptor;binding;inositol or phosphatidylinositol kinases	7.1703			✓			✓
AT4G36260.1	STY2	Lateral root primordium (LRP) protein-related	6.9791			✓
AT4G36580.1		AAA-type ATPase family protein	9.7549			✓
AT4G36810.1	GGPS1	geranylgeranyl pyrophosphate synthase 1	6.6279			✓
AT4G36960.1		RNA-binding (RRM/RBD/RNP motifs) family protein	7.2697			✓
AT4G37130.1		hydroxyproline-rich glycoprotein family protein	9.048			✓
AT4G37280.1		MRG family protein	9.7957			✓
AT4G37390.1	YDK1	Auxin-responsive GH3 family protein	6.1084			✓
AT4G37870.1	PEPCK	phosphoenolpyruvate carboxykinase 1	7.0816			✓
AT4G37910.1	mtHsc70-1	mitochondrial heat shock protein 70-1	5.2535			✓			✓
AT4G38370.1		Phosphoglycerate mutase family protein	6.25			✓
AT4G38600.1	UPL3	HEAT repeat ;HECT-domain (ubiquitin-transferase)	6.0537			✓	✓	✓	✓
AT4G38750.1			6.8528			✓
AT4G38780.1		Pre-mRNA-processing-splicing factor	9.0809		✓	✓	✓	✓
AT4G38800.1	MTN1	methylthioadenosine nucleosidase 1	4.4256			✓
AT4G39100.1	SHL1	PHD finger family protein / bromo-adjacent homology (BAH) domain-containing protein	8.3186					✓
AT4G39260.1	GRP8	cold, circadian rhythm, and RNA binding 1	5.3071			✓
AT4G39330.1	CAD9	cinnamyl alcohol dehydrogenase 9	6.6677			✓
AT4G39520.1		GTP-binding protein-related	8.6167			✓
AT4G39630.1			4.6069			✓
AT4G39890.1	RABH1c	RAB GTPase homolog H1C	7.2532			✓
AT5G01290.1		mRNA capping enzyme family protein	7.912			✓
AT5G01320.1		Thiamine pyrophosphate dependent pyruvate decarboxylase family protein	5.6378			✓
AT5G01330.1	PDC3	pyruvate decarboxylase-3	6.5044			✓
AT5G01400.1	ESP4	HEAT repeat-containing protein	4.6633			✓			✓
AT5G01800.1		saposin B domain-containing protein	6.143			✓
AT5G02490.1	Hsp70-2	Heat shock protein 70 (Hsp 70) family protein	4.7529		✓	✓	✓	✓	✓
AT5G02500.1	HSP70-1	heat shock cognate protein 70-1	4.7491		✓	✓	✓		✓
AT5G02570.1		Histone superfamily protein	10.7952			✓		✓
AT5G02610.1		Ribosomal L29 family protein	11.6036			✓
AT5G02820.1	RHL2	Spo11/DNA topoisomerase VI, subunit A protein	7.1547			✓		✓
AT5G02850.1		hydroxyproline-rich glycoprotein family protein	4.6411			✓
AT5G02870.1		Ribosomal protein L4/L1 family	11.0099			✓		✓
AT5G02960.1		Ribosomal protein S12/S23 family protein	11.1121			✓
AT5G03530.1	RABC2A	RAB GTPase homolog C2A	6.0357			✓
AT5G04320.2		Shugoshin C terminus	10.0139			✓
AT5G04600.1		RNA-binding (RRM/RBD/RNP motifs) family protein	10.5407			✓
AT5G04740.1	ACR12	ACT domain-containing protein	5.0904			✓
AT5G05000.1	TOC34	translocon at the outer envelope membrane of chloroplasts 34	9.9975			✓			✓
AT5G05010.1		clathrin adaptor complexes medium subunit family protein	5.5914			✓
AT5G05210.1		Surfeit locus protein 6	10.5345			✓
AT5G05450.1		P-loop containing nucleoside triphosphate hydrolases superfamily protein	9.0487			✓		✓	✓
AT5G05470.1	EIF2-A2	eukaryotic translation initiation factor 2 alpha subunit	5.0025			✓
AT5G05780.1	RPN8A	RP non-ATPase subunit 8A	6.5149			✓		✓
AT5G06160.1	ATO	splicing factor-related	4.9685			✓
AT5G06290.1	2CPB	2-cysteine peroxiredoxin B	5.414			✓
AT5G06350.1		ARM repeat superfamily protein	8.3619			✓			✓
AT5G06360.1		Ribosomal protein S8e family protein	10.8547			✓
AT5G06500.1	AGL96	AGAMOUS-like 96	4.7785			✓
AT5G06550.1			5.2406		✓
AT5G07350.1	Tudor1	TUDOR-SN protein 1	7.3292		✓	✓		✓	✓
AT5G08180.1		Ribosomal protein L7Ae/L30e/S12e/Gadd45 family protein	10.013			✓		✓
AT5G08420.1		RNA-binding KH domain-containing protein	10.1688					✓
AT5G08450.1			7.4859			✓		✓
AT5G08565.1		Transcription initiation Spt4-like protein	7.7766			✓
AT5G08570.1		Pyruvate kinase family protein	6.2003			✓
AT5G08590.1	SRK2G	SNF1-related protein kinase 2.1	5.9547			✓
AT5G08610.1	PDE340	P-loop containing nucleoside triphosphate hydrolases superfamily protein	10.0596			✓
AT5G08620.1	STRS2	DEA(D/H)-box RNA helicase family protein	10.4317			✓			✓
AT5G08670.1		ATP synthase alpha/beta family protein	6.5271			✓		✓	✓
AT5G08680.1		ATP synthase alpha/beta family protein	6.4527			✓
AT5G08790.1	ATAF2	NAC (No Apical Meristem) domain transcriptional regulator superfamily protein	5.4696			✓
AT5G09360.1	LAC14	laccase 14	9.9569			✓
AT5G09400.1	KUP7	K+ uptake permease 7	5.0766			✓
AT5G09410.1	EICBP.B	ethylene induced calmodulin binding protein	6.2294			✓
AT5G09470.1	DIC3	dicarboxylate carrier 3	10.225					✓
AT5G09510.1		Ribosomal protein S19 family protein	11.048			✓
AT5G09590.1	MTHSC70-2	mitochondrial HSO70 2	5.4467		✓	✓
AT5G09810.1	ACT7	actin 7	5.1625			✓
AT5G09840.1		Putative endonuclease or glycosyl hydrolase	7.544						✓
AT5G09850.1		Transcription elongation factor (TFIIS) family protein	4.9281		✓	✓
AT5G09880.1		Splicing factor, CC1-like	6.6317			✓
AT5G10010.1			4.6214			✓
AT5G10060.1		ENTH/VHS family protein	8.996			✓
AT5G10240.1	ASN3	asparagine synthetase 3	6.5481		✓	✓	✓		✓
AT5G10360.1	RPS6B	Ribosomal protein S6e	11.5051			✓
AT5G10450.1	GRF6	G-box regulating factor 6	4.4877			✓
AT5G10540.1		Zincin-like metalloproteases family protein	5.3355			✓
AT5G10710.1			5.4403			✓
AT5G10730.1		NAD(P)-binding Rossmann-fold superfamily protein	9.9515			✓
AT5G10800.1		RNA recognition motif (RRM)-containing protein	8.498			✓
AT5G10950.1		Tudor/PWWP/MBT superfamily protein	4.7324		✓
AT5G11010.1		Pre-mRNA cleavage complex II protein family	6.4146			✓
AT5G11240.1		transducin family protein / WD-40 repeat family protein	6.8583		✓	✓
AT5G11390.1	WIT1	WPP domain-interacting protein 1	4.41			✓		✓
AT5G12020.1	HSP17.6II	17.6 kDa class II heat shock protein	6.8033		✓	✓		✓
AT5G12030.1	HSP17.6A	heat shock protein 17.6A	5.3974		✓	✓
AT5G12080.1	MSL10	mechanosensitive channel of small conductance-like 10	9.6417			✓
AT5G12190.1		RNA-binding (RRM/RBD/RNP motifs) family protein	9.7753			✓
AT5G12220.1		las1-like family protein	7.1036		✓	✓
AT5G12250.1	TUB6	beta-6 tubulin	4.4371			✓
AT5G12370.1	SEC10	exocyst complex component sec10	5.0038			✓		✓
AT5G12400.1		DNA binding;zinc ion binding;DNA binding	8.9709			✓
AT5G12430.1	TPR16	Heat shock protein DnaJ with tetratricopeptide repeat	6.7629					✓
AT5G12850.1		CCCH-type zinc finger protein with ARM repeat domain	6.9463			✓
AT5G12940.1		Leucine-rich repeat (LRR) family protein	9.8931			✓
AT5G13020.1	EML3	Emsy N Terminus (ENT)/ plant Tudor-like domains-containing protein	9.0896			✓
AT5G13210.1		Uncharacterised conserved protein UCP015417, vWA	9.0911			✓
AT5G13310.1			4.3059			✓
AT5G13430.1		Ubiquinol-cytochrome C reductase iron-sulfur subunit	8.5944			✓
AT5G13480.1	FY	Transducin/WD40 repeat-like superfamily protein	8.4311			✓
AT5G13490.1	AAC2	ADP/ATP carrier 2	10.2773			✓
AT5G13690.1	NAGLU	alpha-N-acetylglucosaminidase family / NAGLU family	7.5973			✓
AT5G14030.1		translocon-associated protein beta (TRAPB) family protein	10.2264			✓
AT5G14040.1	PHT3;1	phosphate transporter 3;1	9.5728			✓	✓		✓
AT5G14105.1			10.4281			✓
AT5G14170.1	CHC1	SWIB/MDM2 domain superfamily protein	10.0922			✓		✓
AT5G14250.1	FUS11	Proteasome component (PCI) domain protein	6.3187			✓
AT5G14400.1	CYP724A1	cytochrome P450, family 724, subfamily A, polypeptide 1	7.6364						✓
AT5G14530.1		Transducin/WD40 repeat-like superfamily protein	6.4183			✓
AT5G14610.1		DEAD box RNA helicase family protein	9.7962			✓
AT5G15020.1	SNL2	SIN3-like 2	5.0438			✓
AT5G15090.1	VDAC3	voltage dependent anion channel 3	8.6789			✓		✓
AT5G15270.1		RNA-binding KH domain-containing protein	8.2418			✓			✓
AT5G15520.1		Ribosomal protein S19e family protein	10.7145			✓
AT5G15540.1	SCC2	PHD finger family protein	6.908			✓			✓
AT5G15550.1		Transducin/WD40 repeat-like superfamily protein	5.6075		✓	✓		✓
AT5G15750.1		Alpha-L RNA-binding motif/Ribosomal protein S4 family protein	9.8559			✓
AT5G15920.1	SMC5	structural maintenance of chromosomes 5	6.9304			✓
AT5G16050.1	GRF5	general regulatory factor 5	4.4468			✓		✓
AT5G16070.1		TCP-1/cpn60 chaperonin family protein	6.1664			✓
AT5G16180.1	CRS1	ortholog of maize chloroplast splicing factor CRS1	9.954		✓
AT5G16300.1		Vps51/Vps67 family (components of vesicular transport) protein	5.3772						✓
AT5G16750.1	TOZ	Transducin family protein / WD-40 repeat family protein	5.8414		✓			✓
AT5G16840.1	BPA1	binding partner of acd11 1	5.3709			✓
AT5G16930.1		AAA-type ATPase family protein	10.1496			✓
AT5G17020.1	XPO1A	exportin 1A	5.269			✓
AT5G17070.1			3.8655			✓
AT5G17440.1		LUC7 related protein	8.727			✓
AT5G17770.1	CBR1	NADH:cytochrome B5 reductase 1	8.5854			✓
AT5G17890.1	DAR4	DA1-related protein 4	6.338			✓
AT5G18170.1	GDH1	glutamate dehydrogenase 1	6.8548				✓
AT5G18230.1		transcription regulator NOT2/NOT3/NOT5 family protein	5.1505			✓
AT5G18380.1		Ribosomal protein S5 domain 2-like superfamily protein	10.7907		✓	✓
AT5G18410.1	SRA1	transcription activators	5.7979			✓
AT5G18420.1			4.9652			✓
AT5G18620.1	CHR17	chromatin remodeling factor17	5.6329			✓			✓
AT5G18820.1	EMB3007	TCP-1/cpn60 chaperonin family protein	8.1493			✓
AT5G19290.1		alpha/beta-Hydrolases superfamily protein	6.7866			✓
AT5G19485.1		transferases;nucleotidyltransferases	7.5302			✓
AT5G19510.1		Translation elongation factor EF1B/ribosomal protein S6 family protein	4.1702			✓
AT5G19620.1	TOC75-V	outer envelope protein of 80 kDa	8.2687			✓
AT5G19760.1		Mitochondrial substrate carrier family protein	9.6095					✓
AT5G19770.1	TUA3	tubulin alpha-3	4.7226			✓
AT5G19820.1	emb2734	ARM repeat superfamily protein	4.5018						✓
AT5G19830.1		Peptidyl-tRNA hydrolase family protein	10.2483					✓
AT5G19990.1	RPT6A	regulatory particle triple-A ATPase 6A	9.3675			✓	✓	✓
AT5G20160.1		Ribosomal protein L7Ae/L30e/S12e/Gadd45 family protein	7.4137			✓
AT5G20200.1		nucleoporin-related	9.7987					✓
AT5G20600.1			10.1858			✓		✓
AT5G20730.1	TIR5	Transcriptional factor B3 family protein / auxin-responsive factor AUX/IAA-related	6.8534			✓
AT5G20950.1		Glycosyl hydrolase family protein	9.4988					✓
AT5G21140.1	emb1379	embryo defective 1379	8.7403			✓
AT5G21160.1		LA RNA-binding protein	8.0579			✓
AT5G21326.1		Ca2+regulated serine-threonine protein kinase family protein	8.5204			✓
AT5G22040.1			5.932			✓
AT5G22060.1	J2	DNAJ homologue 2	7.1326		✓	✓			✓
AT5G22110.1	DPB2	DNA polymerase epsilon subunit B2	5.2858			✓
AT5G22330.1	RIN1	P-loop containing nucleoside triphosphate hydrolases superfamily protein	5.7333		✓	✓			✓
AT5G23540.1		Mov34/MPN/PAD-1 family protein	6.8037			✓
AT5G23680.1		Sterile alpha motif (SAM) domain-containing protein	5.0772		✓			✓
AT5G23860.1	TUB8	tubulin beta 8	4.4624			✓
AT5G23880.1	ESP5	cleavage and polyadenylation specificity factor 100	4.9696			✓			✓
AT5G24630.1	MID	double-stranded DNA binding	5.4043			✓
AT5G25060.1		RNA recognition motif (RRM)-containing protein	6.5894			✓
AT5G25150.1	TAF5	TBP-associated factor 5	7.1204			✓
AT5G25230.1		Ribosomal protein S5/Elongation factor G/III/V family protein	4.8654		✓	✓	✓
AT5G25510.1		Protein phosphatase 2A regulatory B subunit family protein	8.8075			✓
AT5G25754.1		RNA polymerase I-associated factor PAF67	6.2412			✓		✓
AT5G25820.1		Exostosin family protein	10.038			✓
AT5G26210.1	AL4	alfin-like 4	4.7377			✓
AT5G27030.1	TPR3	TOPLESS-related 3	7.2108			✓
AT5G27130.1	AGL39	AGAMOUS-like 39	4.2188			✓
AT5G27640.1	TIF3B1	translation initiation factor 3B1	4.8822			✓
AT5G27670.1	HTA7	histone H2A 7	11.1339			✓		✓
AT5G27740.1	RFC3	ATPase family associated with various cellular activities (AAA)	9.7295			✓			✓
AT5G27770.1		Ribosomal L22e protein family	10.1583					✓
AT5G27850.1		Ribosomal protein L18e/L15 superfamily protein	11.6107			✓	✓
AT5G27890.1			6.5391			✓		✓
AT5G28040.1		DNA-binding storekeeper protein-related transcriptional regulator	4.6417			✓
AT5G28540.1	BIP1	heat shock protein 70 (Hsp 70) family protein	4.8105		✓	✓	✓		✓
AT5G28740.1		Tetratricopeptide repeat (TPR)-like superfamily protein	6.1993		✓	✓		✓
AT5G33320.1	PPT	Glucose-6-phosphate/phosphate translocator-related	10.7844				✓		✓
AT5G35380.1		Protein kinase protein with adenine nucleotide alpha hydrolases-like domain	7.9449			✓
AT5G35430.1		Tetratricopeptide repeat (TPR)-like superfamily protein	6.7016					✓
AT5G35530.1		Ribosomal protein S3 family protein	10.0446			✓
AT5G35910.1		Polynucleotidyl transferase, ribonuclease H fold protein with HRDC domain	5.6651			✓
AT5G36230.1		ARM repeat superfamily protein	5.3069			✓
AT5G36730.1		F-box and associated interaction domains-containing protein	8.7345			✓
AT5G37020.1	ATARF8	auxin response factor 8	6.3085			✓
AT5G37420.1		Family of unknown function (DUF577)	4.8397			✓
AT5G37640.1	UBQ9	ubiquitin 9	6.0719			✓
AT5G38450.1	CYP735A1	cytochrome P450, family 735, subfamily A, polypeptide 1	9.8942			✓
AT5G38480.1	RCI1	general regulatory factor 3	4.441			✓
AT5G38600.1		Proline-rich spliceosome-associated (PSP) family protein / zinc knuckle (CCHC-type) family protein	4.7253			✓
AT5G38720.1			10.5468		✓
AT5G38840.1		SMAD/FHA domain-containing protein	4.758			✓
AT5G39340.1	ATHP2	histidine-containing phosphotransmitter 3	4.7949			✓
AT5G39440.1	SnRK1.3	SNF1-related protein kinase 1.3	8.003			✓
AT5G39550.1	VIM3	Zinc finger (C3HC4-type RING finger) family protein	7.6499			✓
AT5G39850.1		Ribosomal protein S4	10.9396			✓
AT5G40010.1	ASD	AAA-ATPase 1	6.6319			✓
AT5G40340.1		Tudor/PWWP/MBT superfamily protein	4.7186		✓	✓			✓
AT5G40480.1	gp210	embryo defective 3012	5.8472		✓	✓		✓	✓
AT5G40770.1	PHB3	prohibitin 3	7.8895			✓
AT5G40810.1		Cytochrome C1 family	6.1039			✓
AT5G41020.1		myb family transcription factor	8.4138			✓
AT5G41360.1	XPB2	homolog of Xeroderma pigmentosum complementation group B 2	8.1719			✓
AT5G41520.1		RNA binding Plectin/S10 domain-containing protein	10.2089			✓
AT5G41700.1	UBC8	ubiquitin conjugating enzyme 8	8.0685			✓
AT5G41770.1		crooked neck protein, putative / cell cycle protein, putative	5.8195			✓	✓	✓
AT5G41880.1	POLA4	DNA primases;DNA primases	5.6785			✓
AT5G41950.1		Tetratricopeptide repeat (TPR)-like superfamily protein	4.3894					✓
AT5G41970.1		Metal-dependent protein hydrolase	6.2433			✓
AT5G42020.1	BIP2	Heat shock protein 70 (Hsp 70) family protein	4.8426		✓	✓
AT5G42060.1		DEK, chromatin associated protein	5.3439			✓
AT5G42080.1	RSW9	dynamin-like protein	8.5075			✓
AT5G42150.1		Glutathione S-transferase family protein	9.3987			✓
AT5G42223.1		Defensin-like (DEFL) family protein	7.0932				✓
AT5G42740.1		Sugar isomerase (SIS) family protein	6.634			✓	✓
AT5G42820.1	U2AF35B	Zinc finger C-x8-C-x5-C-x3-H type family protein	9.9718			✓
AT5G42970.1	FUS8	Proteasome component (PCI) domain protein	4.6013			✓
AT5G42980.1	TRXH3	thioredoxin 3	4.7999			✓
AT5G43010.1	RPT4A	regulatory particle triple-A ATPase 4A	8.4218			✓
AT5G43060.1		Granulin repeat cysteine protease family protein	6.1219			✓
AT5G43130.1	TAF4B	TBP-associated factor 4	9.5552			✓
AT5G43380.1	TOPP6	type one serine/threonine protein phosphatase 6	7.2935					✓
AT5G43500.1	ATARP9	actin-related protein 9	6.2471			✓
AT5G43640.1		Ribosomal protein S19 family protein	11.217			✓
AT5G43780.1	APS4	Pseudouridine synthase/archaeosine transglycosylase-like family protein	9.3057			✓
AT5G43790.1		Pentatricopeptide repeat (PPR) superfamily protein	8.223			✓
AT5G43810.1	ZLL	Stabilizer of iron transporter SufD / Polynucleotidyl transferase	9.6375			✓
AT5G44340.1	TUB4	tubulin beta chain 4	4.4871			✓			✓
AT5G45140.1	NRPC2	nuclear RNA polymerase C2	8.2864		✓
AT5G45620.1		Proteasome component (PCI) domain protein	4.9822			✓		✓
AT5G45990.1		crooked neck protein, putative / cell cycle protein, putative	8.2864		✓	✓	✓
AT5G46070.1		Guanylate-binding family protein	6.5891		✓	✓		✓
AT5G46840.1		RNA-binding (RRM/RBD/RNP motifs) family protein	10.5802			✓		✓
AT5G48130.1		Phototropic-responsive NPH3 family protein	7.8788			✓
AT5G48240.1			9.3283			✓
AT5G48600.1	SMC3	structural maintenance of chromosome 3	6.403			✓		✓
AT5G49020.1	PRMT4A	protein arginine methyltransferase 4A	5.217			✓		✓
AT5G49770.1		Leucine-rich repeat protein kinase family protein	6.1853			✓
AT5G49880.1	MAD1	mitotic checkpoint family protein	5.2976			✓
AT5G50390.1	EMB3141	Pentatricopeptide repeat (PPR-like) superfamily protein	6.9106			✓
AT5G50550.1		Transducin/WD40 repeat-like superfamily protein	6.0707			✓
AT5G50740.1		Heavy metal transport/detoxification superfamily protein	8.0465					✓
AT5G50850.1	MAB1	Transketolase family protein	5.5565			✓		✓
AT5G51200.1	EMB3142	Protein of unknown function (DUF3414)	5.2252			✓		✓
AT5G51280.1		DEAD-box protein abstrakt, putative	6.6537			✓
AT5G51300.1		splicing factor-related	6.1843			✓
AT5G51410.1		LUC7 N_terminus domain-containing protein	9.3261			✓
AT5G51660.1	CPSF160	cleavage and polyadenylation specificity factor 160	6.075			✓		✓
AT5G52040.1	RS41	RNA-binding (RRM/RBD/RNP motifs) family protein	10.8282			✓		✓
AT5G52170.1	HDG7	homeodomain GLABROUS 7	6.0005			✓
AT5G52560.1	USP	UDP-sugar pyrophosphorylase	6.4614					✓
AT5G52640.1	HSP90.1	heat shock protein 90.1	4.6651			✓
AT5G52650.1		RNA binding Plectin/S10 domain-containing protein	10.0847			✓
AT5G52820.1		WD-40 repeat family protein / notchless protein, putative	8.5265			✓
AT5G52882.1		P-loop containing nucleoside triphosphate hydrolases superfamily protein	6.1795			✓
AT5G53060.1		RNA-binding KH domain-containing protein	5.9444			✓
AT5G53350.1	CLPX	CLP protease regulatory subunit X	7.9124					✓
AT5G53440.1			5.0962		✓
AT5G53480.1		ARM repeat superfamily protein	4.4402			✓			✓
AT5G53540.1		P-loop containing nucleoside triphosphate hydrolases superfamily protein	5.6099					✓
AT5G53770.1		Nucleotidyltransferase family protein	7.8469			✓		✓
AT5G53800.1			10.3754			✓
AT5G54100.1		SPFH/Band 7/PHB domain-containing membrane-associated protein family	9.5182			✓
AT5G54160.1	OMT1	O-methyltransferase 1	5.8107			✓
AT5G54260.1	MRE11	DNA repair and meiosis protein (Mre11)	6.6244			✓
AT5G55070.1		Dihydrolipoamide succinyltransferase	9.6694			✓	✓	✓
AT5G55160.1	SUMO2	small ubiquitin-like modifier 2	5.1975			✓
AT5G55260.1	PPX2	protein phosphatase X 2	4.9619			✓
AT5G55540.1	TRN1	tornado 1	7.504		✓
AT5G55910.1	D6PK	D6 protein kinase	8.2557			✓
AT5G55920.1	OLI2	S-adenosyl-L-methionine-dependent methyltransferases superfamily protein	4.7275		✓	✓		✓
AT5G55940.1	emb2731	Uncharacterised protein family (UPF0172)	5.8815					✓
AT5G56000.1	Hsp81.4	HEAT SHOCK PROTEIN 81.4	4.6761			✓
AT5G56010.1	Hsp81.3	heat shock protein 81-3	4.6706			✓	✓
AT5G56130.1	THO3	Transducin/WD40 repeat-like superfamily protein	6.5822			✓
AT5G56910.1		Proteinase inhibitor I25, cystatin, conserved region	5.1857			✓
AT5G57580.1		Calmodulin-binding protein	6.011			✓
AT5G58210.1		hydroxyproline-rich glycoprotein family protein	4.7407					✓
AT5G58230.1	MSI1	Transducin/WD40 repeat-like superfamily protein	4.4352			✓
AT5G58290.1	RPT3	regulatory particle triple-A ATPase 3	5.2593			✓	✓
AT5G58610.1		PHD finger transcription factor, putative	8.3819			✓
AT5G58720.1		smr (Small MutS Related) domain-containing protein	5.617			✓
AT5G59050.1			6.8655			✓
AT5G59820.1	ZAT12	C2H2-type zinc finger family protein	10.1879			✓
AT5G59870.1	HTA6	histone H2A 6	11.2706			✓		✓	✓
AT5G60030.1			10.0761		✓
AT5G60040.1	NRPC1	nuclear RNA polymerase C1	8.7432		✓	✓
AT5G60210.1	RIP5	ROP interactive partner 5	4.8798			✓
AT5G60250.1		zinc finger (C3HC4-type RING finger) family protein	6.8193			✓
AT5G60450.1	ARF4	auxin response factor 4	6.3749			✓
AT5G60540.1	PDX2	pyridoxine biosynthesis 2	4.9609			✓
AT5G60860.1	RABA1f	RAB GTPase homolog A1F	5.7351			✓
AT5G60940.2		Transducin/WD40 repeat-like superfamily protein	9.5262			✓
AT5G60990.1		DEA(D/H)-box RNA helicase family protein	9.3233			✓	✓		✓
AT5G61020.1	ECT3	evolutionarily conserved C-terminal region 3	8.3288			✓
AT5G61150.1	VIP4	leo1-like family protein	4.3029			✓
AT5G61170.1		Ribosomal protein S19e family protein	10.8277			✓
AT5G61330.1		rRNA processing protein-related	4.1728			✓
AT5G61770.1	PPAN	PETER PAN-like protein	8.437		✓	✓
AT5G61780.1	Tudor2	TUDOR-SN protein 2	6.4779			✓
AT5G62000.1	ORE14	auxin response factor 2	6.599			✓
AT5G62190.1	PRH75	DEAD box RNA helicase (PRH75)	9.852			✓	✓	✓	✓
AT5G62200.1		Embryo-specific protein 3, (ATS3)	7.1975		✓	✓
AT5G62390.1	BAG7	BCL-2-associated athanogene 7	9.8585		✓	✓	✓	✓
AT5G62410.1	TTN3	structural maintenance of chromosomes 2	6.6921			✓
AT5G62440.1		Protein of unknown function (DUF3223)	5.7422			✓
AT5G62670.1	HA11	H(+)-ATPase 11	6.5603			✓
AT5G62690.1	TUB2	tubulin beta chain 2	4.4328		✓	✓	✓		✓
AT5G62930.1		SGNH hydrolase-type esterase superfamily protein	6.4199			✓
AT5G63400.1	ADK1	adenylate kinase 1	7.4518			✓
AT5G63440.2		Protein of unknown function (DUF167)	6.9035			✓
AT5G63490.1		CBS / octicosapeptide/Phox/Bemp1 (PB1) domains-containing protein	6.4632			✓
AT5G63610.1	HEN3	cyclin-dependent kinase E;1	9.6193			✓
AT5G63630.1		P-loop containing nucleoside triphosphate hydrolases superfamily protein	9.0105			✓
AT5G63670.1	SPT42	SPT4 homolog 2	6.7449			✓
AT5G63680.1		Pyruvate kinase family protein	6.623			✓
AT5G63750.1	ATARI13	RING/U-box superfamily protein	6.0728			✓			✓
AT5G64070.1	PI4KBETA1	phosphatidylinositol 4-OH kinase beta1	5.3417					✓
AT5G64220.1		Calmodulin-binding transcription activator protein with CG-1 and Ankyrin domains	6.3873			✓			✓
AT5G64270.1		splicing factor, putative	5.9536		✓	✓		✓	✓
AT5G64290.1	DIT2.1	dicarboxylate transport 2.1	9.6231					✓
AT5G64420.1		DNA polymerase V family	4.984			✓	✓	✓	✓
AT5G64960.1	CDKC;2	cyclin dependent kinase group C2	9.425			✓
AT5G65010.1	ASN2	asparagine synthetase 2	6.4305		✓	✓	✓		✓
AT5G65070.1	MAF4	K-box region and MADS-box transcription factor family protein	8.904			✓
AT5G65090.1	MRH3	DNAse I-like superfamily protein	7.8616			✓
AT5G65180.1		ENTH/VHS family protein	7.0228			✓			✓
AT5G65260.1		RNA-binding (RRM/RBD/RNP motifs) family protein	4.7107				✓
AT5G65350.1	HTR11	histone 3 11	11.8168			✓		✓
AT5G65750.1		2-oxoglutarate dehydrogenase, E1 component	7.3161			✓
AT5G65770.1	CRWN4	CROWDED NUCLEI4	4.9268		✓	✓
AT5G65900.1		DEA(D/H)-box RNA helicase family protein	9.3044			✓			✓
AT5G65950.1			6.2087			✓
AT5G66680.1	DGL1	dolichyl-diphosphooligosaccharide-protein glycosyltransferase 48kDa subunit family protein	6.2949			✓		✓
AT5G67100.1	ICU2	DNA-directed DNA polymerases	7.888			✓
AT5G67240.1	SDN3	small RNA degrading nuclease 3	7.1654			✓
AT5G67530.1	PUB49	plant U-box 49	8.358			✓
AT5G67630.1		P-loop containing nucleoside triphosphate hydrolases superfamily protein	5.2366		✓	✓		✓	✓
ATCG00190.1			8.6966					✓
ATCG00480.1			5.1528			✓
ATCG00500.1			6.096			✓
ATMG00070.1			8.2057			✓
ATMG00510.1			7.8807			✓
